# Supplementary material for: A Machine Learning Approach to Predicting Autism Risk Genes: Validation of Known Genes and Discovery of New Candidates
Source: Front Genet. 2020 Sep 10;11:500064. doi: 10.3389/fgene.2020.500064 (PMC7513695; doi:10.3389/fgene.2020.500064)
Supplement: TABLE S2 — GO enrichment analysis for predicted ASD risk genes. [file Table_2.xlsx]

## Sheet: GO
Table S2. GO enrichment analysis for predicted ASD risk genes
GO terms	OR	95%_CI_L	95%_CI_U	p	padj
GO_CENTRAL_NERVOUS_SYSTEM_PROJECTION_NEURON_AXONOGENESIS	27.0319	10.004	80.0809	1.71962e-11	4.74273e-08
GO_IONOTROPIC_GLUTAMATE_RECEPTOR_SIGNALING_PATHWAY	17.4523	6.89331	45.2613	1.86308e-09	5.13837e-06
GO_CENTRAL_NERVOUS_SYSTEM_NEURON_AXONOGENESIS	17.2026	7.09396	42.5147	4.33264e-10	1.19494e-06
GO_DENDRITE_MORPHOGENESIS	12.9696	6.16855	27.0339	6.49295e-11	1.79076e-07
GO_MOTOR_NEURON_AXON_GUIDANCE	11.1665	4.37243	27.6377	6.70857e-07	0.00185022
GO_POSITIVE_REGULATION_OF_HISTONE_METHYLATION	11.1284	4.95682	24.4096	1.43958e-08	3.97036e-05
GO_GLUTAMATE_RECEPTOR_SIGNALING_PATHWAY	11.1153	5.405	22.4276	3.14987e-10	8.68735e-07
GO_EXCITATORY_POSTSYNAPTIC_POTENTIAL	10.3686	4.11002	25.167	1.08317e-06	0.00298737
GO_REGULATION_OF_HISTONE_H3_K4_METHYLATION	10.3686	4.11002	25.167	1.08317e-06	0.00298737
GO_MODULATION_OF_EXCITATORY_POSTSYNAPTIC_POTENTIAL	9.32386	3.55125	23.1796	7.06464e-06	0.0194843
GO_CENTRAL_NERVOUS_SYSTEM_NEURON_DEVELOPMENT	9.27298	5.29951	15.9285	2.20846e-13	6.09094e-10
GO_NEUROMUSCULAR_PROCESS_CONTROLLING_BALANCE	8.86401	4.20453	18.0331	3.24439e-08	8.94802e-05
GO_NEGATIVE_REGULATION_OF_DENDRITE_DEVELOPMENT	8.70214	3.34945	21.2785	1.06535e-05	0.0293824
GO_REGULATION_OF_AXON_GUIDANCE	8.59787	3.96686	17.8951	1.30731e-07	0.000360557
GO_DENDRITE_DEVELOPMENT	8.43144	4.80101	14.4947	2.97313e-12	8.1999e-09
GO_SEMAPHORIN_PLEXIN_SIGNALING_PATHWAY	8.30498	3.71513	17.7331	5.23554e-07	0.00144396
GO_REGULATION_OF_MRNA_3_END_PROCESSING	8.1557	3.16947	19.6442	1.56897e-05	0.0432721
GO_REGULATION_OF_HISTONE_METHYLATION	8.00205	4.14098	14.9629	3.561e-09	9.82123e-06
GO_HISTONE_H3_K4_METHYLATION	7.98731	3.44799	17.5418	2.08148e-06	0.00574074
GO_REGULATION_OF_ALTERNATIVE_MRNA_SPLICING_VIA_SPLICEOSOME	7.25577	3.02486	16.2912	1.15912e-05	0.0319684
GO_NEUROTROPHIN_SIGNALING_PATHWAY	7.23873	2.46727	19.2053	0.000247456	0.682483
GO_REGULATION_OF_TRANSCRIPTION_ELONGATION_FROM_RNA_POLYMERASE_II_PROMOTER	7.23873	2.46727	19.2053	0.000247456	0.682483
GO_FOREBRAIN_NEURON_DEVELOPMENT	6.90981	2.89778	15.3683	1.61196e-05	0.0444578
GO_LONG_TERM_MEMORY	6.81783	2.54063	16.7209	0.000123021	0.339292
GO_MEMBRANE_DEPOLARIZATION_DURING_ACTION_POTENTIAL	6.81783	2.54063	16.7209	0.000123021	0.339292
GO_PROTEIN_DEALKYLATION	6.81783	2.54063	16.7209	0.000123021	0.339292
GO_REGULATION_OF_NEUROTRANSMITTER_RECEPTOR_ACTIVITY	6.81783	2.54063	16.7209	0.000123021	0.339292
GO_REGULATION_OF_POSTSYNAPTIC_MEMBRANE_POTENTIAL	6.75255	3.20117	13.5207	1.082e-06	0.00298414
GO_REGULATION_OF_DENDRITE_DEVELOPMENT	6.61367	4.25777	10.0894	6.07422e-15	1.67527e-11
GO_REGULATION_OF_MRNA_METABOLIC_PROCESS	6.58735	4.21229	10.1101	1.6354e-14	4.51043e-11
GO_NEURON_RECOGNITION	6.52428	2.60935	15.0278	6.07274e-05	0.167486
GO_PEPTIDYL_THREONINE_MODIFICATION	6.45853	2.97198	13.2242	4.01089e-06	0.011062
GO_REGULATION_OF_NEURON_MIGRATION	6.4387	2.4167	15.5991	0.000167645	0.462364
GO_POSITIVE_REGULATION_OF_DENDRITE_DEVELOPMENT	6.40924	3.45354	11.4498	1.85776e-08	5.1237e-05
GO_RESPONSE_TO_NERVE_GROWTH_FACTOR	6.38894	2.82976	13.5082	1.09313e-05	0.0301486
GO_REGULATION_OF_MRNA_SPLICING_VIA_SPLICEOSOME	6.35857	3.36134	11.5492	5.0079e-08	0.000138118
GO_EXPLORATION_BEHAVIOR	6.33316	2.19854	16.3063	0.000465236	1
GO_NEGATIVE_REGULATION_OF_CELL_MATRIX_ADHESION	6.33316	2.19854	16.3063	0.000465236	1
GO_PEPTIDYL_LYSINE_TRIMETHYLATION	6.33316	2.19854	16.3063	0.000465236	1
GO_POSITIVE_REGULATION_OF_MRNA_METABOLIC_PROCESS	6.30166	3.00836	12.4929	1.98841e-06	0.00548405
GO_POSITIVE_REGULATION_OF_MRNA_PROCESSING	6.21327	2.49908	14.1972	8.17857e-05	0.225565
GO_CEREBELLAR_CORTEX_DEVELOPMENT	6.14287	2.73208	12.9052	1.46488e-05	0.0404014
GO_REGULATION_OF_NEURONAL_SYNAPTIC_PLASTICITY	6.14287	2.73208	12.9052	1.46488e-05	0.0404014
GO_PROTEIN_EXPORT_FROM_NUCLEUS	6.0995	2.30451	14.6295	0.000224766	0.619906
GO_METENCEPHALON_DEVELOPMENT	6.01427	3.60185	9.76741	1.04698e-10	2.88757e-07
GO_DNA_ALKYLATION	6.01244	2.78637	12.191	7.17722e-06	0.0197948
GO_MRNA_SPLICE_SITE_SELECTION	5.96031	2.08515	15.1591	0.000620291	1
GO_NUCLEAR_TRANSCRIBED_MRNA_POLY_A_TAIL_SHORTENING	5.96031	2.08515	15.1591	0.000620291	1
GO_POSITIVE_REGULATION_OF_RNA_SPLICING	5.96031	2.08515	15.1591	0.000620291	1
GO_LEARNING	5.85861	3.71626	9.03482	1.1577e-12	3.19294e-09
GO_NEGATIVE_REGULATION_OF_CHROMATIN_MODIFICATION	5.80358	2.48067	12.5487	5.2572e-05	0.144993
GO_HISTONE_METHYLATION	5.7967	3.30806	9.81561	5.26667e-09	1.45255e-05
GO_NEGATIVE_REGULATION_OF_HISTONE_MODIFICATION	5.79492	2.2023	13.7718	0.000296902	0.818857
GO_POSITIVE_REGULATION_OF_DNA_TEMPLATED_TRANSCRIPTION_ELONGATION	5.78629	1.8354	15.8144	0.00172083	1
GO_NEGATIVE_REGULATION_OF_MRNA_METABOLIC_PROCESS	5.67159	2.30433	12.7618	0.00014252	0.393071
GO_REGULATION_OF_DENDRITIC_SPINE_DEVELOPMENT	5.65773	2.81032	10.7915	2.24662e-06	0.00619619
GO_GLUTAMATE_SECRETION	5.62828	1.98281	14.1616	0.000813674	1
GO_REGULATION_OF_MRNA_CATABOLIC_PROCESS	5.62828	1.98281	14.1616	0.000813674	1
GO_REGULATION_OF_SYNAPTIC_TRANSMISSION_GLUTAMATERGIC	5.62329	2.62253	11.3009	1.23499e-05	0.0340611
GO_HINDBRAIN_DEVELOPMENT	5.61798	3.59957	8.58075	1.25572e-12	3.46327e-09
GO_HOMOPHILIC_CELL_ADHESION_VIA_PLASMA_MEMBRANE_ADHESION_MOLECULES	5.58894	3.70229	8.283	2.74712e-14	7.57655e-11
GO_PEPTIDYL_LYSINE_METHYLATION	5.58853	3.04417	9.84613	9.84749e-08	0.000271594
GO_HISTONE_UBIQUITINATION	5.51769	2.10864	13.0033	0.000386874	1
GO_REGULATION_OF_RNA_SPLICING	5.49672	3.27429	8.95594	1.04817e-09	2.89085e-06
GO_MEMBRANE_DEPOLARIZATION	5.44765	2.54773	10.9032	1.59853e-05	0.0440876
GO_AXON_EXTENSION	5.43554	2.21794	12.1492	0.000184768	0.509591
GO_GLIAL_CELL_MIGRATION	5.43554	2.21794	12.1492	0.000184768	0.509591
GO_RECEPTOR_CLUSTERING	5.43554	2.21794	12.1492	0.000184768	0.509591
GO_NEURONAL_ACTION_POTENTIAL	5.4235	1.7347	14.6267	0.00223762	1
GO_REGULATION_OF_SYNAPSE_ORGANIZATION	5.41633	3.36506	8.49781	6.01343e-11	1.6585e-07
GO_NEUROMUSCULAR_PROCESS	5.41248	3.05739	9.23295	3.03353e-08	8.36648e-05
GO_REGULATION_OF_SYNAPSE_ASSEMBLY	5.41248	3.05739	9.23295	3.03353e-08	8.36648e-05
GO_SYNAPSE_ORGANIZATION	5.37364	3.42524	8.23768	7.03119e-12	1.9392e-08
GO_NEGATIVE_CHEMOTAXIS	5.3724	2.31418	11.4892	8.85649e-05	0.244262
GO_NEURAL_RETINA_DEVELOPMENT	5.3724	2.31418	11.4892	8.85649e-05	0.244262
GO_CEREBRAL_CORTEX_RADIALLY_ORIENTED_CELL_MIGRATION	5.33229	1.89009	13.2797	0.00105168	1
GO_ESTABLISHMENT_OR_MAINTENANCE_OF_EPITHELIAL_CELL_APICAL_BASAL_POLARITY	5.33229	1.89009	13.2797	0.00105168	1
GO_NEGATIVE_REGULATION_OF_AXON_GUIDANCE	5.33229	1.89009	13.2797	0.00105168	1
GO_POSITIVE_REGULATION_OF_DENDRITE_MORPHOGENESIS	5.26688	2.02259	12.3181	0.000497815	1
GO_CELL_MORPHOGENESIS_INVOLVED_IN_NEURON_DIFFERENTIATION	5.13194	3.88779	6.71604	4.45351e-26	1.22828e-22
GO_HIPPOCAMPUS_DEVELOPMENT	5.07814	2.61179	9.36037	2.94638e-06	0.0081261
GO_POSITIVE_REGULATION_OF_DENDRITIC_SPINE_DEVELOPMENT	5.03764	1.94359	11.7034	0.000633177	1
GO_NEURON_PROJECTION_GUIDANCE	5.03571	3.48822	7.15394	1.2264e-15	3.38241e-12
GO_INTRASPECIES_INTERACTION_BETWEEN_ORGANISMS	5.017	2.06327	11.0831	0.000300756	0.829485
GO_SPLEEN_DEVELOPMENT	5.017	2.06327	11.0831	0.000300756	0.829485
GO_POSTTRANSCRIPTIONAL_GENE_SILENCING	5.00134	2.16873	10.5903	0.000143535	0.395871
GO_PROTEIN_MONOUBIQUITINATION	4.98926	2.26249	10.1914	6.87615e-05	0.189644
GO_DNA_METHYLATION_OR_DEMETHYLATION	4.96672	2.49282	9.33583	7.68397e-06	0.0211924
GO_ASSOCIATIVE_LEARNING	4.96223	2.55691	9.12439	3.71581e-06	0.0102482
GO_REGULATION_OF_DENDRITE_MORPHOGENESIS	4.95617	2.67038	8.77615	8.7253e-07	0.00240644
GO_EPHRIN_RECEPTOR_SIGNALING_PATHWAY	4.95296	2.76918	8.49902	2.05733e-07	0.000567412
GO_ESTABLISHMENT_OR_MAINTENANCE_OF_CELL_POLARITY	4.9085	3.14384	7.4822	4.58833e-11	1.26546e-07
GO_NEGATIVE_REGULATION_OF_CHROMOSOME_ORGANIZATION	4.86968	2.76928	8.22969	1.25305e-07	0.00034559
GO_CENTRAL_NERVOUS_SYSTEM_NEURON_DIFFERENTIATION	4.83107	3.18344	7.17624	4.02421e-12	1.10988e-08
GO_VISUAL_BEHAVIOR	4.83095	1.99376	10.6176	0.000378145	1
GO_ESTABLISHMENT_OR_MAINTENANCE_OF_BIPOLAR_CELL_POLARITY	4.82747	1.87028	11.1399	0.000796729	1
GO_REGULATION_OF_POLYSACCHARIDE_METABOLIC_PROCESS	4.82747	1.87028	11.1399	0.000796729	1
GO_NEGATIVE_REGULATION_OF_CHROMOSOME_SEGREGATION	4.82054	1.56319	12.7081	0.0036108	1
GO_REGULATION_OF_GLYCOGEN_METABOLIC_PROCESS	4.82054	1.56319	12.7081	0.0036108	1
GO_VENTRICULAR_SEPTUM_MORPHOGENESIS	4.82054	1.56319	12.7081	0.0036108	1
GO_POSITIVE_REGULATION_OF_BMP_SIGNALING_PATHWAY	4.81707	1.36712	13.9807	0.00780536	1
GO_POSTSYNAPTIC_MEMBRANE_ORGANIZATION	4.81707	1.36712	13.9807	0.00780536	1
GO_POSITIVE_REGULATION_OF_CHROMATIN_MODIFICATION	4.77386	2.62831	8.28911	6.62137e-07	0.00182617
GO_NEURON_MIGRATION	4.67615	2.77834	7.60311	2.7772e-08	7.65953e-05
GO_ACTION_POTENTIAL	4.66072	2.46887	8.35408	3.49306e-06	0.00963385
GO_BETA_CATENIN_TCF_COMPLEX_ASSEMBLY	4.65817	1.92876	10.1827	0.000471225	1
GO_CEREBRAL_CORTEX_CELL_MIGRATION	4.65817	1.92876	10.1827	0.000471225	1
GO_AUTONOMIC_NERVOUS_SYSTEM_DEVELOPMENT	4.63413	1.80242	10.6305	0.000992557	1
GO_CLATHRIN_MEDIATED_ENDOCYTOSIS	4.63413	1.80242	10.6305	0.000992557	1
GO_FOREBRAIN_GENERATION_OF_NEURONS	4.60807	2.25849	8.80429	3.0873e-05	0.0851478
GO_CEREBRAL_CORTEX_DEVELOPMENT	4.58118	2.65389	7.60884	1.44478e-07	0.00039847
GO_HAIR_CELL_DIFFERENTIATION	4.5666	1.48958	11.9239	0.0044941	1
GO_CHROMATIN_REMODELING	4.56356	2.93278	6.92692	2.0571e-10	5.67348e-07
GO_DSRNA_FRAGMENTATION	4.51581	1.29137	12.9334	0.00970678	1
GO_NEGATIVE_REGULATION_OF_RNA_SPLICING	4.51581	1.29137	12.9334	0.00970678	1
GO_REGULATION_OF_CATENIN_IMPORT_INTO_NUCLEUS	4.51581	1.29137	12.9334	0.00970678	1
GO_CRANIAL_NERVE_DEVELOPMENT	4.49731	1.86784	9.78838	0.000582317	1
GO_REGULATION_OF_AXONOGENESIS	4.47804	2.94193	6.66345	4.41478e-11	1.2176e-07
GO_OLFACTORY_LOBE_DEVELOPMENT	4.45568	1.73929	10.1668	0.00122506	1
GO_NEURON_PROJECTION_EXTENSION	4.43406	2.02996	8.93362	0.000163898	0.45203
GO_MAINTENANCE_OF_CELL_NUMBER	4.43399	2.7315	6.97968	9.04753e-09	2.49531e-05
GO_ANATOMICAL_STRUCTURE_MATURATION	4.40411	1.59241	10.6308	0.00259224	1
GO_AXO_DENDRITIC_TRANSPORT	4.40411	1.59241	10.6308	0.00259224	1
GO_TRANSMISSION_OF_NERVE_IMPULSE	4.39426	1.92646	9.15782	0.000341494	0.941842
GO_PROTEIN_ALKYLATION	4.39345	2.65059	7.0405	3.78453e-08	0.000104377
GO_FOREBRAIN_CELL_MIGRATION	4.39328	2.1605	8.35331	4.66402e-05	0.128634
GO_CHROMATIN_MODIFICATION	4.38295	3.46589	5.50607	9.41977e-30	2.59797e-26
GO_NEURON_PROJECTION_MORPHOGENESIS	4.36011	3.30681	5.69422	6.24962e-22	1.72365e-18
GO_REGULATION_OF_SYNAPSE_STRUCTURE_OR_ACTIVITY	4.35845	3.04866	6.12853	4.84065e-14	1.33505e-10
GO_PALLIUM_DEVELOPMENT	4.34884	2.75636	6.67523	1.91794e-09	5.28968e-06
GO_INNER_EAR_RECEPTOR_CELL_DEVELOPMENT	4.33811	1.42262	11.2254	0.00552683	1
GO_POSITIVE_REGULATION_OF_VIRAL_GENOME_REPLICATION	4.33811	1.42262	11.2254	0.00552683	1
GO_REGULATION_OF_DENDRITIC_SPINE_MORPHOGENESIS	4.33811	1.42262	11.2254	0.00552683	1
GO_REGULATION_OF_PROTEIN_EXPORT_FROM_NUCLEUS	4.33811	1.42262	11.2254	0.00552683	1
GO_NEURON_NEURON_SYNAPTIC_TRANSMISSION	4.31402	1.97924	8.66673	0.000200293	0.552409
GO_SPLICEOSOMAL_COMPLEX_ASSEMBLY	4.31402	1.97924	8.66673	0.000200293	0.552409
GO_LOCOMOTORY_BEHAVIOR	4.30368	2.81335	6.42703	1.97901e-10	5.4581e-07
GO_REGULATION_OF_EXTENT_OF_CELL_GROWTH	4.29479	2.46062	7.18991	6.62366e-07	0.00182681
GO_POSITIVE_REGULATION_OF_SYNAPSE_ASSEMBLY	4.29323	2.11469	8.14729	5.68687e-05	0.156844
GO_CAMP_MEDIATED_SIGNALING	4.29049	1.68044	9.73698	0.00149892	1
GO_MICROTUBULE_POLYMERIZATION	4.25007	1.22362	12.0294	0.0119036	1
GO_REGULATION_OF_OXIDATIVE_STRESS_INDUCED_INTRINSIC_APOPTOTIC_SIGNALING_PATHWAY	4.25007	1.22362	12.0294	0.0119036	1
GO_SPINDLE_CHECKPOINT	4.25007	1.22362	12.0294	0.0119036	1
GO_CELL_SURFACE_RECEPTOR_SIGNALING_PATHWAY_INVOLVED_IN_CELL_CELL_SIGNALING	4.24104	2.15246	7.84837	3.34955e-05	0.0923805
GO_COGNITION	4.22268	2.95693	5.9307	1.24849e-13	3.44334e-10
GO_SPINDLE_LOCALIZATION	4.22047	1.53208	10.1255	0.00316364	1
GO_NEURAL_CREST_CELL_MIGRATION	4.20682	1.75703	9.08054	0.000868867	1
GO_DEMETHYLATION	4.20032	1.93086	8.4134	0.000243303	0.67103
GO_ESTABLISHMENT_OF_CELL_POLARITY	4.19833	2.28588	7.3308	5.67691e-06	0.0156569
GO_NEURAL_TUBE_FORMATION	4.19833	2.28588	7.3308	5.67691e-06	0.0156569
GO_REGULATION_OF_NEURON_PROJECTION_DEVELOPMENT	4.19121	3.199	5.44051	7.86092e-22	2.16804e-18
GO_CIRCADIAN_REGULATION_OF_GENE_EXPRESSION	4.14856	1.98214	8.05616	0.000142279	0.392406
GO_CELL_CELL_ADHESION_VIA_PLASMA_MEMBRANE_ADHESION_MOLECULES	4.14147	2.82479	5.95223	7.37151e-12	2.03306e-08
GO_CENTROSOME_CYCLE	4.13714	1.62544	9.3464	0.00181914	1
GO_NEURON_PROJECTION_DEVELOPMENT	4.13272	3.24286	5.22759	4.1591e-26	1.14708e-22
GO_RNA_STABILIZATION	4.13146	1.36136	10.6101	0.00672275	1
GO_COVALENT_CHROMATIN_MODIFICATION	4.11271	3.06135	5.46276	3.02752e-18	8.3499e-15
GO_NEGATIVE_REGULATION_OF_CELL_SUBSTRATE_ADHESION	4.07524	1.70639	8.76292	0.00105001	1
GO_ADHERENS_JUNCTION_ORGANIZATION	4.07105	2.07151	7.50784	4.8806e-05	0.134607
GO_FOREBRAIN_DEVELOPMENT	4.06809	3.00778	5.43641	2.56962e-17	7.08702e-14
GO_NEUROMUSCULAR_JUNCTION_DEVELOPMENT	4.05158	1.4762	9.66215	0.00382637	1
GO_NEGATIVE_REGULATION_OF_CHEMOTAXIS	4.02764	1.77758	8.31224	0.000607987	1
GO_NEGATIVE_REGULATION_OF_TELOMERE_MAINTENANCE	4.01395	1.16261	11.2441	0.0144148	1
GO_STEM_CELL_DIVISION	4.01395	1.16261	11.2441	0.0144148	1
GO_MECHANORECEPTOR_DIFFERENTIATION	3.9944	1.57392	8.98174	0.00219098	1
GO_TELENCEPHALON_DEVELOPMENT	3.94667	2.69669	5.66025	2.5535e-11	7.04255e-08
GO_ESTABLISHMENT_OF_ENDOTHELIAL_BARRIER	3.94365	1.30525	10.0558	0.00809554	1
GO_REGULATION_OF_DEFENSE_RESPONSE_TO_VIRUS_BY_VIRUS	3.94365	1.30525	10.0558	0.00809554	1
GO_HISTONE_H4_ACETYLATION	3.91869	1.73293	8.06379	0.000728011	1
GO_NEGATIVE_REGULATION_OF_SYNAPTIC_TRANSMISSION	3.91869	1.73293	8.06379	0.000728011	1
GO_SYNAPSE_ASSEMBLY	3.8917	1.79909	7.73775	0.000421772	1
GO_NEURON_DEVELOPMENT	3.88651	3.10294	4.83584	9.20656e-28	2.53917e-24
GO_CELL_MORPHOGENESIS_INVOLVED_IN_DIFFERENTIATION	3.85575	2.98619	4.93561	8.51564e-22	2.34861e-18
GO_MODULATION_OF_SYNAPTIC_TRANSMISSION	3.83973	2.75706	5.26838	8.49667e-14	2.34338e-10
GO_REGULATION_OF_SYNAPTIC_PLASTICITY	3.81722	2.31893	6.0653	3.38493e-07	0.000933564
GO_REGULATION_OF_GENE_SILENCING	3.81461	1.69049	7.82947	0.000866885	1
GO_AUDITORY_RECEPTOR_CELL_DIFFERENTIATION	3.8019	1.10742	10.5552	0.017258	1
GO_MORPHOGENESIS_OF_A_POLARIZED_EPITHELIUM	3.8019	1.10742	10.5552	0.017258	1
GO_TUBE_FORMATION	3.79037	2.1861	6.29332	3.35467e-06	0.00925217
GO_SINGLE_ORGANISM_BEHAVIOR	3.78902	2.81416	5.04185	2.63044e-16	7.25476e-13
GO_NEGATIVE_REGULATION_OF_AXONOGENESIS	3.78648	1.82051	7.29018	0.000290898	0.802295
GO_COCHLEA_DEVELOPMENT	3.77137	1.25355	9.55523	0.00965867	1
GO_EMBRYONIC_CRANIAL_SKELETON_MORPHOGENESIS	3.77137	1.25355	9.55523	0.00965867	1
GO_NEGATIVE_REGULATION_OF_MITOTIC_NUCLEAR_DIVISION	3.77137	1.25355	9.55523	0.00965867	1
GO_LIMBIC_SYSTEM_DEVELOPMENT	3.75575	2.01597	6.61642	3.36107e-05	0.0926984
GO_NEGATIVE_REGULATION_OF_AXON_EXTENSION	3.75059	1.37585	8.85426	0.00546153	1
GO_POSITIVE_REGULATION_OF_NEURON_PROJECTION_DEVELOPMENT	3.74725	2.59	5.31829	3.35864e-11	9.26314e-08
GO_THYMUS_DEVELOPMENT	3.73579	1.48012	8.33251	0.00311183	1
GO_REGULATION_OF_CHROMATIN_ORGANIZATION	3.73459	2.31925	5.82056	1.63134e-07	0.000449924
GO_NEGATIVE_REGULATION_OF_CELL_PROJECTION_ORGANIZATION	3.69817	2.29752	5.76069	1.91895e-07	0.000529247
GO_CAMERA_TYPE_EYE_MORPHOGENESIS	3.69749	1.94145	6.62836	6.7863e-05	0.187166
GO_ADULT_BEHAVIOR	3.69438	2.16459	6.04834	2.7379e-06	0.00755112
GO_NEURON_DIFFERENTIATION	3.6933	3.01047	4.50889	4.34772e-31	1.1991e-27
GO_NEGATIVE_REGULATION_OF_CELLULAR_AMIDE_METABOLIC_PROCESS	3.65756	2.226	5.79747	6.51774e-07	0.00179759
GO_MULTICELLULAR_ORGANISMAL_SIGNALING	3.64296	2.03709	6.19999	1.59524e-05	0.0439968
GO_DEVELOPMENTAL_CELL_GROWTH	3.6309	1.80798	6.78783	0.000235148	0.648538
GO_MULTI_ORGANISM_BEHAVIOR	3.6285	1.7491	6.96005	0.000404858	1
GO_REGULATION_OF_DNA_TEMPLATED_TRANSCRIPTION_ELONGATION	3.61895	1.43728	8.04356	0.00367258	1
GO_CRANIAL_SKELETAL_SYSTEM_DEVELOPMENT	3.61657	1.33056	8.49797	0.00645219	1
GO_T_CELL_PROLIFERATION	3.61657	1.33056	8.49797	0.00645219	1
GO_REGULATION_OF_RAS_PROTEIN_SIGNAL_TRANSDUCTION	3.61605	2.34694	5.42208	2.17658e-08	6.003e-05
GO_ENTRAINMENT_OF_CIRCADIAN_CLOCK	3.61183	1.05728	9.94279	0.020449	1
GO_CELL_COMMUNICATION_INVOLVED_IN_CARDIAC_CONDUCTION	3.60947	0.876662	11.2146	0.0371629	1
GO_CELL_FATE_COMMITMENT_INVOLVED_IN_FORMATION_OF_PRIMARY_GERM_LAYER	3.60947	0.876662	11.2146	0.0371629	1
GO_HISTONE_H3_DEACETYLATION	3.60947	0.876662	11.2146	0.0371629	1
GO_MEMBRANE_ASSEMBLY	3.60947	0.876662	11.2146	0.0371629	1
GO_NUCLEOTIDE_EXCISION_REPAIR_DNA_DAMAGE_RECOGNITION	3.60947	0.876662	11.2146	0.0371629	1
GO_PROTEIN_TARGETING_TO_PLASMA_MEMBRANE	3.60947	0.876662	11.2146	0.0371629	1
GO_REGULATION_OF_RESPIRATORY_GASEOUS_EXCHANGE	3.60947	0.876662	11.2146	0.0371629	1
GO_EYE_MORPHOGENESIS	3.59283	2.01054	6.10794	1.86962e-05	0.051564
GO_RETINA_DEVELOPMENT_IN_CAMERA_TYPE_EYE	3.59283	2.01054	6.10794	1.86962e-05	0.051564
GO_INTRACELLULAR_STEROID_HORMONE_RECEPTOR_SIGNALING_PATHWAY	3.55424	1.71549	6.80379	0.000474685	1
GO_REGULATION_OF_CIRCADIAN_RHYTHM	3.55147	2.02277	5.94867	1.28051e-05	0.0353164
GO_HEAD_DEVELOPMENT	3.54795	2.82683	4.42353	3.27141e-24	9.02254e-21
GO_MULTICELLULAR_ORGANISM_GROWTH	3.54531	1.64891	6.98775	0.000819454	1
GO_CHROMATIN_ORGANIZATION	3.53812	2.82193	4.40693	2.51015e-24	6.92299e-21
GO_REGULATION_OF_NEURON_DIFFERENTIATION	3.53765	2.75644	4.50186	2.25085e-20	6.20784e-17
GO_RNA_SPLICING	3.52727	2.63051	4.67315	2.87789e-15	7.93723e-12
GO_ACTIVATION_OF_MAPKK_ACTIVITY	3.50908	1.39687	7.77271	0.00430835	1
GO_REGULATION_OF_CELL_MORPHOGENESIS_INVOLVED_IN_DIFFERENTIATION	3.49399	2.53905	4.73904	4.49586e-13	1.23996e-09
GO_REGULATION_OF_DNA_DEPENDENT_DNA_REPLICATION	3.49166	1.28819	8.16868	0.00757051	1
GO_DEVELOPMENTAL_GROWTH_INVOLVED_IN_MORPHOGENESIS	3.48607	1.91759	6.00649	4.3511e-05	0.120003
GO_MEMORY	3.48607	1.91759	6.00649	4.3511e-05	0.120003
GO_PEPTIDYL_SERINE_MODIFICATION	3.48466	2.14825	5.45789	8.30547e-07	0.00229065
GO_ADULT_LOCOMOTORY_BEHAVIOR	3.48294	1.68315	6.65773	0.000554384	1
GO_MACROMOLECULE_DEACYLATION	3.48294	1.68315	6.65773	0.000554384	1
GO_MITOTIC_SPINDLE_ORGANIZATION	3.48294	1.68315	6.65773	0.000554384	1
GO_BEHAVIOR	3.4737	2.66307	4.48669	8.79594e-18	2.42592e-14
GO_ADHERENS_JUNCTION_ASSEMBLY	3.46943	1.16154	8.68785	0.0134081	1
GO_CORONARY_VASCULATURE_DEVELOPMENT	3.46943	1.16154	8.68785	0.0134081	1
GO_DNA_MODIFICATION	3.44793	1.77179	6.27471	0.000218283	0.602025
GO_EMBRYONIC_EYE_MORPHOGENESIS	3.43964	1.01143	9.39955	0.0240018	1
GO_FEAR_RESPONSE	3.43964	1.01143	9.39955	0.0240018	1
GO_GOLGI_TO_VACUOLE_TRANSPORT	3.43964	1.01143	9.39955	0.0240018	1
GO_HEART_PROCESS	3.43033	1.45476	7.24132	0.00287853	1
GO_NEUROEPITHELIAL_CELL_DIFFERENTIATION	3.43033	1.45476	7.24132	0.00287853	1
GO_CELLULAR_RESPONSE_TO_AMINO_ACID_STIMULUS	3.40567	1.35862	7.51919	0.00502548	1
GO_CELLULAR_RESPONSE_TO_TOXIC_SUBSTANCE	3.39696	0.830171	10.4417	0.0436232	1
GO_ESTABLISHMENT_OF_EPITHELIAL_CELL_POLARITY	3.39696	0.830171	10.4417	0.0436232	1
GO_ESTABLISHMENT_OF_SPINDLE_ORIENTATION	3.39696	0.830171	10.4417	0.0436232	1
GO_MUSCLE_ADAPTATION	3.39696	0.830171	10.4417	0.0436232	1
GO_NEURON_MATURATION	3.39696	0.830171	10.4417	0.0436232	1
GO_STARTLE_RESPONSE	3.39696	0.830171	10.4417	0.0436232	1
GO_PEPTIDYL_LYSINE_MODIFICATION	3.39668	2.44728	4.64124	4.55829e-12	1.25718e-08
GO_POSITIVE_REGULATION_OF_NEURON_DIFFERENTIATION	3.39578	2.4304	4.66789	1.14181e-11	3.14912e-08
GO_NEURAL_CREST_CELL_DIFFERENTIATION	3.39404	1.58276	6.66336	0.00111268	1
GO_RNA_SPLICING_VIA_TRANSESTERIFICATION_REACTIONS	3.38668	2.39775	4.70037	4.8506e-11	1.3378e-07
GO_CARDIAC_SEPTUM_MORPHOGENESIS	3.37508	1.24843	7.86662	0.00882573	1
GO_POSITIVE_REGULATION_OF_STEM_CELL_DIFFERENTIATION	3.37508	1.24843	7.86662	0.00882573	1
GO_MICROTUBULE_ORGANIZING_CENTER_ORGANIZATION	3.37074	1.68568	6.26398	0.000434854	1
GO_RENAL_TUBULE_DEVELOPMENT	3.3703	1.506	6.83496	0.0019251	1
GO_REGULATION_OF_CELL_SIZE	3.36472	2.13752	5.13456	3.52946e-07	0.000973426
GO_POSITIVE_REGULATION_OF_NERVOUS_SYSTEM_DEVELOPMENT	3.36263	2.53234	4.41378	3.31911e-15	9.15412e-12
GO_REGULATION_OF_NERVOUS_SYSTEM_DEVELOPMENT	3.35083	2.68756	4.15098	1.16839e-23	3.22241e-20
GO_NEGATIVE_REGULATION_OF_NERVOUS_SYSTEM_DEVELOPMENT	3.33869	2.29416	4.75786	1.69767e-09	4.68216e-06
GO_MORPHOGENESIS_OF_EMBRYONIC_EPITHELIUM	3.33651	1.90587	5.56798	2.69666e-05	0.0743739
GO_AORTA_DEVELOPMENT	3.33581	1.12042	8.30993	0.0156192	1
GO_ENDODERMAL_CELL_DIFFERENTIATION	3.33581	1.12042	8.30993	0.0156192	1
GO_NEGATIVE_REGULATION_OF_SMALL_GTPASE_MEDIATED_SIGNAL_TRANSDUCTION	3.33581	1.12042	8.30993	0.0156192	1
GO_RETINA_MORPHOGENESIS_IN_CAMERA_TYPE_EYE	3.33581	1.12042	8.30993	0.0156192	1
GO_SYNAPTIC_SIGNALING	3.32967	2.50799	4.36933	5.01281e-15	1.38253e-11
GO_CYCLIC_NUCLEOTIDE_MEDIATED_SIGNALING	3.30817	1.32246	7.28141	0.00583043	1
GO_CELLULAR_RESPONSE_TO_UV	3.29351	1.47377	6.66528	0.00222777	1
GO_MRNA_PROCESSING	3.29065	2.4941	4.29339	2.28366e-15	6.29834e-12
GO_DOPAMINE_RECEPTOR_SIGNALING_PATHWAY	3.28312	0.969402	8.90761	0.0279289	1
GO_PROTEIN_ACETYLATION	3.27795	1.95686	5.27105	8.39563e-06	0.0231552
GO_CENTRAL_NERVOUS_SYSTEM_DEVELOPMENT	3.25874	2.63528	4.00589	2.20352e-24	6.07731e-21
GO_CELLULAR_GLUCOSE_HOMEOSTASIS	3.25512	1.52184	6.3678	0.00148731	1
GO_POSITIVE_REGULATION_OF_AXONOGENESIS	3.25512	1.52184	6.3678	0.00148731	1
GO_CIRCADIAN_RHYTHM	3.24464	1.93768	5.21476	9.64244e-06	0.0265939
GO_NEGATIVE_REGULATION_OF_NEURON_DIFFERENTIATION	3.22185	2.06742	4.87157	4.80051e-07	0.00132398
GO_NEGATIVE_REGULATION_OF_NUCLEOCYTOPLASMIC_TRANSPORT	3.22013	1.44302	6.50246	0.00256753	1
GO_NUCLEAR_TRANSCRIBED_MRNA_CATABOLIC_PROCESS_DEADENYLATION_DEPENDENT_DECAY	3.22013	1.44302	6.50246	0.00256753	1
GO_SOMATIC_STEM_CELL_POPULATION_MAINTENANCE	3.22013	1.44302	6.50246	0.00256753	1
GO_REGULATION_OF_ADHERENS_JUNCTION_ORGANIZATION	3.21609	1.28815	7.05831	0.00672977	1
GO_POSITIVE_REGULATION_OF_SYNAPTIC_TRANSMISSION	3.21326	1.77449	5.50837	0.000103379	0.28512
GO_REGULATION_OF_RHO_PROTEIN_SIGNAL_TRANSDUCTION	3.21326	1.77449	5.50837	0.000103379	0.28512
GO_LUNG_MORPHOGENESIS	3.21207	1.08211	7.9634	0.0180703	1
GO_REGULATION_OF_MUSCLE_HYPERTROPHY	3.21207	1.08211	7.9634	0.0180703	1
GO_WNT_SIGNALING_PATHWAY_CALCIUM_MODULATING_PATHWAY	3.21207	1.08211	7.9634	0.0180703	1
GO_CELL_PROLIFERATION_IN_FOREBRAIN	3.20807	0.788381	9.76191	0.050672	1
GO_EYE_PHOTORECEPTOR_CELL_DIFFERENTIATION	3.20807	0.788381	9.76191	0.050672	1
GO_OSTEOCLAST_DIFFERENTIATION	3.20807	0.788381	9.76191	0.050672	1
GO_POSITIVE_REGULATION_OF_FILOPODIUM_ASSEMBLY	3.20807	0.788381	9.76191	0.050672	1
GO_POSITIVE_REGULATION_OF_HEART_GROWTH	3.20807	0.788381	9.76191	0.050672	1
GO_POSITIVE_REGULATION_OF_TRANSCRIPTION_FROM_RNA_POLYMERASE_II_PROMOTER_INVOLVED_IN_CELLULAR_RESPONSE_TO_CHEMICAL_STIMULUS	3.20807	0.788381	9.76191	0.050672	1
GO_POSITIVE_REGULATION_OF_TRANSCRIPTION_FROM_RNA_POLYMERASE_II_PROMOTER_IN_RESPONSE_TO_STRESS	3.20807	0.788381	9.76191	0.050672	1
GO_REGULATION_OF_ANION_TRANSMEMBRANE_TRANSPORT	3.20807	0.788381	9.76191	0.050672	1
GO_REGULATION_OF_HORMONE_METABOLIC_PROCESS	3.20807	0.788381	9.76191	0.050672	1
GO_REGULATION_OF_CELL_PROJECTION_ORGANIZATION	3.20653	2.48942	4.09256	2.35117e-17	6.48454e-14
GO_NEURAL_TUBE_DEVELOPMENT	3.19161	1.88223	5.18231	1.87239e-05	0.0516405
GO_POSITIVE_REGULATION_OF_CELL_PROJECTION_ORGANIZATION	3.18305	2.25745	4.40901	2.84942e-10	7.8587e-07
GO_REGULATION_OF_MEMBRANE_POTENTIAL	3.1802	2.2639	4.39025	1.92422e-10	5.307e-07
GO_POSITIVE_REGULATION_OF_CHROMOSOME_ORGANIZATION	3.16964	1.9182	5.03586	8.54856e-06	0.0235769
GO_BRANCHING_INVOLVED_IN_URETERIC_BUD_MORPHOGENESIS	3.1402	0.930735	8.46736	0.0322405	1
GO_NEGATIVE_REGULATION_OF_ANION_TRANSPORT	3.1402	0.930735	8.46736	0.0322405	1
GO_REGULATION_OF_SODIUM_ION_TRANSMEMBRANE_TRANSPORTER_ACTIVITY	3.1402	0.930735	8.46736	0.0322405	1
GO_REGULATION_OF_TRANSCRIPTION_FROM_RNA_POLYMERASE_II_PROMOTER_IN_RESPONSE_TO_HYPOXIA	3.1402	0.930735	8.46736	0.0322405	1
GO_RNA_POLYADENYLATION	3.1402	0.930735	8.46736	0.0322405	1
GO_NUCLEAR_EXPORT	3.13197	1.91818	4.92564	6.591e-06	0.018178
GO_SPINDLE_ASSEMBLY	3.1271	1.46538	6.09769	0.00195936	1
GO_PRESYNAPTIC_PROCESS_INVOLVED_IN_SYNAPTIC_TRANSMISSION	3.12025	1.75771	5.2595	9.1063e-05	0.251152
GO_NEGATIVE_REGULATION_OF_NEURON_APOPTOTIC_PROCESS	3.11044	1.78229	5.16967	6.13081e-05	0.169088
GO_MRNA_3_END_PROCESSING	3.10865	1.512	5.889	0.00130549	1
GO_CARDIAC_CONDUCTION	3.08273	1.38504	6.20196	0.0033711	1
GO_NERVE_DEVELOPMENT	3.08273	1.38504	6.20196	0.0033711	1
GO_NEGATIVE_REGULATION_OF_CYCLIC_NUCLEOTIDE_METABOLIC_PROCESS	3.06772	1.14266	7.07319	0.013504	1
GO_RESPONSE_TO_COCAINE	3.06772	1.14266	7.07319	0.013504	1
GO_REGULATION_OF_CELL_MORPHOGENESIS	3.05927	2.35915	3.92799	1.67956e-15	4.63222e-12
GO_REGULATION_OF_INSULIN_SECRETION_INVOLVED_IN_CELLULAR_RESPONSE_TO_GLUCOSE_STIMULUS	3.04647	1.22462	6.65056	0.00883823	1
GO_RESPONSE_TO_AMMONIUM_ION	3.04647	1.22462	6.65056	0.00883823	1
GO_CYTOKINESIS	3.04344	1.53026	5.6147	0.0009928	1
GO_CEREBELLAR_CORTEX_MORPHOGENESIS	3.03906	0.750597	9.16474	0.058305	1
GO_MEMBRANE_BIOGENESIS	3.03906	0.750597	9.16474	0.058305	1
GO_PHOTOPERIODISM	3.03906	0.750597	9.16474	0.058305	1
GO_REGULATION_OF_MESENCHYMAL_CELL_PROLIFERATION	3.03906	0.750597	9.16474	0.058305	1
GO_REGULATION_OF_OLIGODENDROCYTE_DIFFERENTIATION	3.03906	0.750597	9.16474	0.058305	1
GO_SALIVARY_GLAND_DEVELOPMENT	3.03906	0.750597	9.16474	0.058305	1
GO_VENTRICULAR_SYSTEM_DEVELOPMENT	3.03906	0.750597	9.16474	0.058305	1
GO_PERIPHERAL_NERVOUS_SYSTEM_DEVELOPMENT	3.03056	1.29552	6.32366	0.00581483	1
GO_REGULATION_OF_MUSCLE_ADAPTATION	3.03056	1.29552	6.32366	0.00581483	1
GO_POSITIVE_REGULATION_OF_CELL_MORPHOGENESIS_INVOLVED_IN_DIFFERENTIATION	3.02593	1.83452	4.79728	1.63102e-05	0.0449835
GO_DEVELOPMENTAL_PIGMENTATION	3.00919	0.895002	8.06582	0.0369451	1
GO_DIGESTIVE_TRACT_MORPHOGENESIS	3.00919	0.895002	8.06582	0.0369451	1
GO_REGULATION_OF_NUCLEOTIDE_CATABOLIC_PROCESS	3.00919	0.895002	8.06582	0.0369451	1
GO_EMBRYONIC_SKELETAL_SYSTEM_MORPHOGENESIS	3.0011	1.46244	5.67092	0.00169278	1
GO_CELL_PART_MORPHOGENESIS	2.99524	2.32829	3.8182	1.07471e-15	2.96406e-12
GO_REGULATION_OF_NEURON_APOPTOTIC_PROCESS	2.99414	1.89309	4.58012	3.81741e-06	0.0105284
GO_MACROMOLECULE_METHYLATION	2.99268	1.95514	4.45153	7.9152e-07	0.00218301
GO_CYTOSKELETON_DEPENDENT_CYTOKINESIS	2.99021	1.01285	7.35034	0.023735	1
GO_MESONEPHRIC_TUBULE_MORPHOGENESIS	2.99021	1.01285	7.35034	0.023735	1
GO_VESICLE_CYTOSKELETAL_TRAFFICKING	2.99021	1.01285	7.35034	0.023735	1
GO_POSITIVE_REGULATION_OF_PROTEASOMAL_PROTEIN_CATABOLIC_PROCESS	2.9859	1.58512	5.27469	0.000503468	1
GO_NEGATIVE_REGULATION_OF_CELL_MORPHOGENESIS_INVOLVED_IN_DIFFERENTIATION	2.97769	1.68082	5.00595	0.000151698	0.418384
GO_CARDIAC_VENTRICLE_MORPHOGENESIS	2.97732	1.11128	6.84229	0.0153972	1
GO_NEGATIVE_REGULATION_OF_BINDING	2.97452	1.7342	4.86996	6.85066e-05	0.188941
GO_POSITIVE_REGULATION_OF_WNT_SIGNALING_PATHWAY	2.97201	1.80308	4.70743	2.08917e-05	0.0576193
GO_CELLULAR_RESPONSE_TO_KETONE	2.95284	1.38814	5.7334	0.00288934	1
GO_ATP_DEPENDENT_CHROMATIN_REMODELING	2.95005	1.43885	5.56756	0.0019192	1
GO_CELL_PROJECTION_ORGANIZATION	2.94477	2.37721	3.62506	1.43914e-20	3.96914e-17
GO_NUCLEAR_IMPORT	2.94409	1.69086	4.87935	0.000115178	0.317661
GO_WNT_SIGNALING_PATHWAY	2.92416	2.10805	3.98969	6.90096e-10	1.90328e-06
GO_REGULATION_OF_SMALL_GTPASE_MEDIATED_SIGNAL_TRANSDUCTION	2.92092	2.0149	4.14391	4.1752e-08	0.000115152
GO_REGULATION_OF_GENE_EXPRESSION_EPIGENETIC	2.90507	1.93872	4.24148	4.42054e-07	0.00121918
GO_NEGATIVE_REGULATION_OF_DNA_BINDING	2.89209	1.08157	6.62786	0.0174715	1
GO_POSITIVE_REGULATION_OF_NEURON_APOPTOTIC_PROCESS	2.89209	1.08157	6.62786	0.0174715	1
GO_ANDROGEN_RECEPTOR_SIGNALING_PATHWAY	2.89037	0.981465	7.0772	0.0269679	1
GO_POSITIVE_REGULATION_OF_AXON_EXTENSION	2.88866	0.861961	7.70289	0.042049	1
GO_REGULATION_OF_CELL_DEVELOPMENT	2.8878	2.31528	3.57731	6.96381e-19	1.92062e-15
GO_DOPAMINERGIC_NEURON_DIFFERENTIATION	2.88695	0.716272	8.63861	0.0665144	1
GO_HEART_VALVE_DEVELOPMENT	2.88695	0.716272	8.63861	0.0665144	1
GO_MODULATION_BY_SYMBIONT_OF_HOST_CELLULAR_PROCESS	2.88695	0.716272	8.63861	0.0665144	1
GO_POSITIVE_REGULATION_OF_CARDIAC_MUSCLE_TISSUE_DEVELOPMENT	2.88695	0.716272	8.63861	0.0665144	1
GO_POSITIVE_REGULATION_OF_SODIUM_ION_TRANSPORT	2.88695	0.716272	8.63861	0.0665144	1
GO_RNA_LOCALIZATION	2.88397	1.82575	4.40495	6.94638e-06	0.0191581
GO_MRNA_METABOLIC_PROCESS	2.86262	2.23941	3.62699	2.34311e-15	6.4623e-12
GO_CELLULAR_RESPONSE_TO_CARBOHYDRATE_STIMULUS	2.84028	1.28198	5.67678	0.00557048	1
GO_DNA_GEOMETRIC_CHANGE	2.84028	1.28198	5.67678	0.00557048	1
GO_POSITIVE_REGULATION_OF_NEURON_DEATH	2.84028	1.28198	5.67678	0.00557048	1
GO_EXECUTION_PHASE_OF_APOPTOSIS	2.8231	1.14024	6.12008	0.0128756	1
GO_HETEROPHILIC_CELL_CELL_ADHESION_VIA_PLASMA_MEMBRANE_CELL_ADHESION_MOLECULES	2.81167	1.05339	6.42484	0.0197351	1
GO_LYMPHOCYTE_HOMEOSTASIS	2.81167	1.05339	6.42484	0.0197351	1
GO_POSITIVE_REGULATION_OF_CELL_DEVELOPMENT	2.81123	2.0973	3.71837	3.78237e-11	1.04318e-07
GO_SISTER_CHROMATID_COHESION	2.80981	1.56084	4.77968	0.000410282	1
GO_POST_EMBRYONIC_DEVELOPMENT	2.80691	1.37235	5.27901	0.00275147	1
GO_MITOTIC_SPINDLE_ASSEMBLY	2.79711	0.951917	6.82536	0.0304792	1
GO_PROTEIN_AUTOPHOSPHORYLATION	2.79533	1.75475	4.29751	1.62714e-05	0.0448766
GO_CELL_GROWTH	2.79468	1.60829	4.61929	0.000207077	0.571118
GO_SENSORY_ORGAN_MORPHOGENESIS	2.78175	1.76304	4.24242	1.22704e-05	0.0338417
GO_PROTEIN_MODIFICATION_BY_SMALL_PROTEIN_REMOVAL	2.77817	1.54399	4.72273	0.000459675	1
GO_EXOCRINE_SYSTEM_DEVELOPMENT	2.77759	0.831253	7.3702	0.0475569	1
GO_POSITIVE_REGULATION_OF_SMALL_GTPASE_MEDIATED_SIGNAL_TRANSDUCTION	2.77759	0.831253	7.3702	0.0475569	1
GO_CARDIAC_CHAMBER_MORPHOGENESIS	2.76231	1.3516	5.1894	0.00308645	1
GO_REGULATION_OF_RNA_STABILITY	2.75755	1.63557	4.44623	0.000117122	0.323023
GO_REGULATION_OF_PROTEIN_ACETYLATION	2.75546	1.11464	5.96116	0.0144812	1
GO_REGULATION_OF_CHROMOSOME_ORGANIZATION	2.74924	1.8705	3.94555	5.93411e-07	0.00163663
GO_CELL_DIFFERENTIATION_INVOLVED_IN_KIDNEY_DEVELOPMENT	2.74912	0.68495	8.16943	0.0752888	1
GO_NEGATIVE_REGULATION_OF_EPITHELIAL_CELL_DIFFERENTIATION	2.74912	0.68495	8.16943	0.0752888	1
GO_NEUROBLAST_PROLIFERATION	2.74912	0.68495	8.16943	0.0752888	1
GO_PHOTORECEPTOR_CELL_DIFFERENTIATION	2.74912	0.68495	8.16943	0.0752888	1
GO_REGULATION_OF_DNA_TEMPLATED_TRANSCRIPTION_INITIATION	2.74912	0.68495	8.16943	0.0752888	1
GO_REGULATION_OF_PROTEIN_LOCALIZATION_TO_CELL_SURFACE	2.74912	0.68495	8.16943	0.0752888	1
GO_RESPONSE_TO_EPIDERMAL_GROWTH_FACTOR	2.74912	0.68495	8.16943	0.0752888	1
GO_SUBSTRATE_DEPENDENT_CELL_MIGRATION	2.74912	0.68495	8.16943	0.0752888	1
GO_CELLULAR_RESPONSE_TO_LIGHT_STIMULUS	2.74833	1.29689	5.30828	0.00464939	1
GO_PROTEIN_SUMOYLATION	2.73562	1.49099	4.7231	0.000766962	1
GO_REGULATION_OF_RECEPTOR_ACTIVITY	2.73562	1.49099	4.7231	0.000766962	1
GO_REGULATION_OF_SISTER_CHROMATID_SEGREGATION	2.71393	1.16768	5.6105	0.0106528	1
GO_CELLULAR_COMPONENT_DISASSEMBLY_INVOLVED_IN_EXECUTION_PHASE_OF_APOPTOSIS	2.70928	0.924131	6.58849	0.0342765	1
GO_REGULATION_OF_MITOPHAGY	2.70928	0.924131	6.58849	0.0342765	1
GO_NEGATIVE_REGULATION_OF_CELL_DEVELOPMENT	2.69634	1.8548	3.83206	4.03292e-07	0.00111228
GO_RIBONUCLEOPROTEIN_COMPLEX_LOCALIZATION	2.68679	1.49536	4.5596	0.000639765	1
GO_PROTEIN_ACYLATION	2.68461	1.63462	4.23258	0.000128366	0.354033
GO_NEPHRON_EPITHELIUM_DEVELOPMENT	2.6819	1.21427	5.33876	0.00785415	1
GO_REGULATION_OF_MICROTUBULE_BASED_PROCESS	2.68175	1.77043	3.9491	4.93309e-06	0.0136055
GO_CAMP_METABOLIC_PROCESS	2.67429	0.802655	7.06443	0.0534713	1
GO_HINDBRAIN_MORPHOGENESIS	2.67429	0.802655	7.06443	0.0534713	1
GO_LUNG_ALVEOLUS_DEVELOPMENT	2.67429	0.802655	7.06443	0.0534713	1
GO_POSITIVE_REGULATION_OF_ORGAN_GROWTH	2.67429	0.802655	7.06443	0.0534713	1
GO_PROTEIN_TRIMERIZATION	2.67429	0.802655	7.06443	0.0534713	1
GO_ACTIN_CYTOSKELETON_REORGANIZATION	2.66322	1.00125	6.05557	0.0248602	1
GO_REGULATION_OF_EXTRINSIC_APOPTOTIC_SIGNALING_PATHWAY_VIA_DEATH_DOMAIN_RECEPTORS	2.66322	1.00125	6.05557	0.0248602	1
GO_REGULATION_OF_TELOMERE_MAINTENANCE_VIA_TELOMERE_LENGTHENING	2.66322	1.00125	6.05557	0.0248602	1
GO_NEGATIVE_REGULATION_OF_PROTEIN_COMPLEX_DISASSEMBLY	2.66316	1.622	4.19805	0.000134465	0.370853
GO_KIDNEY_MORPHOGENESIS	2.65845	1.14507	5.48839	0.0119038	1
GO_MULTICELLULAR_ORGANISMAL_RESPONSE_TO_STRESS	2.65845	1.14507	5.48839	0.0119038	1
GO_REGULATION_OF_CELL_JUNCTION_ASSEMBLY	2.65845	1.14507	5.48839	0.0119038	1
GO_CYTOSKELETON_DEPENDENT_INTRACELLULAR_TRANSPORT	2.65665	1.41767	4.66139	0.00142304	1
GO_NEGATIVE_REGULATION_OF_PROTEIN_BINDING	2.65653	1.25566	5.11915	0.00580221	1
GO_REGULATION_OF_DEVELOPMENTAL_GROWTH	2.64553	1.79157	3.8107	1.55825e-06	0.00429766
GO_REGULATION_OF_ESTABLISHMENT_OF_PLANAR_POLARITY	2.64198	1.442	4.55243	0.00106053	1
GO_NEGATIVE_REGULATION_OF_CELLULAR_COMPONENT_ORGANIZATION	2.63953	2.06207	3.34784	2.15376e-13	5.94006e-10
GO_NEUROTRANSMITTER_TRANSPORT	2.63803	1.5671	4.24413	0.000297825	0.821403
GO_TUBE_MORPHOGENESIS	2.62837	1.79022	3.76627	1.26464e-06	0.00348788
GO_NEGATIVE_REGULATION_OF_NUCLEAR_DIVISION	2.62711	0.897891	6.36738	0.0383662	1
GO_REGULATION_OF_NEUROTRANSMITTER_LEVELS	2.62672	1.63602	4.06291	7.24708e-05	0.199874
GO_CENTROSOME_DUPLICATION	2.62416	0.656262	7.74621	0.0846137	1
GO_NEGATIVE_REGULATION_OF_LYASE_ACTIVITY	2.62416	0.656262	7.74621	0.0846137	1
GO_PLACENTA_BLOOD_VESSEL_DEVELOPMENT	2.62416	0.656262	7.74621	0.0846137	1
GO_PLATELET_DERIVED_GROWTH_FACTOR_RECEPTOR_SIGNALING_PATHWAY	2.62416	0.656262	7.74621	0.0846137	1
GO_POSITIVE_REGULATION_OF_EMBRYONIC_DEVELOPMENT	2.62416	0.656262	7.74621	0.0846137	1
GO_POSITIVE_REGULATION_OF_EPITHELIAL_TO_MESENCHYMAL_TRANSITION	2.62416	0.656262	7.74621	0.0846137	1
GO_REGULATION_OF_ERAD_PATHWAY	2.62416	0.656262	7.74621	0.0846137	1
GO_REGULATION_OF_VACUOLAR_TRANSPORT	2.62416	0.656262	7.74621	0.0846137	1
GO_REPRODUCTIVE_BEHAVIOR	2.62416	0.656262	7.74621	0.0846137	1
GO_RESPONSE_TO_ISOQUINOLINE_ALKALOID	2.62416	0.656262	7.74621	0.0846137	1
GO_RHYTHMIC_PROCESS	2.62154	1.8045	3.72247	6.99233e-07	0.00192848
GO_STEROID_HORMONE_MEDIATED_SIGNALING_PATHWAY	2.61216	1.42635	4.49849	0.00117742	1
GO_PROTEIN_UBIQUITINATION_INVOLVED_IN_UBIQUITIN_DEPENDENT_PROTEIN_CATABOLIC_PROCESS	2.60883	1.50529	4.2976	0.000660352	1
GO_REGULATION_OF_NEURON_DEATH	2.60649	1.7221	3.83453	7.42555e-06	0.0204797
GO_NEURAL_PRECURSOR_CELL_PROLIFERATION	2.60516	1.12332	5.36982	0.0132613	1
GO_RNA_3_END_PROCESSING	2.60501	1.35704	4.65604	0.00236166	1
GO_NEGATIVE_REGULATION_OF_EXTRINSIC_APOPTOTIC_SIGNALING_PATHWAY	2.59652	1.27431	4.85854	0.00477122	1
GO_MYOTUBE_DIFFERENTIATION	2.59482	0.977058	5.88459	0.027736	1
GO_NEGATIVE_REGULATION_OF_CARBOHYDRATE_METABOLIC_PROCESS	2.59482	0.977058	5.88459	0.027736	1
GO_NEGATIVE_REGULATION_OF_DNA_REPLICATION	2.59482	0.977058	5.88459	0.027736	1
GO_CYTOPLASMIC_MICROTUBULE_ORGANIZATION	2.57869	0.775957	6.78259	0.0597929	1
GO_INSULIN_SECRETION	2.57869	0.775957	6.78259	0.0597929	1
GO_REGULATION_OF_CARBOHYDRATE_CATABOLIC_PROCESS	2.57869	0.775957	6.78259	0.0597929	1
GO_REGULATION_OF_HEART_GROWTH	2.57869	0.775957	6.78259	0.0597929	1
GO_NEGATIVE_REGULATION_OF_ORGANELLE_ORGANIZATION	2.57173	1.84676	3.51815	5.46417e-08	0.000150702
GO_CALCIUM_ION_TRANSMEMBRANE_TRANSPORT	2.57108	1.52864	4.13218	0.000351588	0.96968
GO_REGULATION_OF_GLIOGENESIS	2.57057	1.21694	4.942	0.00716879	1
GO_MULTI_ORGANISM_LOCALIZATION	2.55394	1.10238	5.25635	0.0147301	1
GO_POSITIVE_REGULATION_OF_PROTEIN_BINDING	2.55394	1.10238	5.25635	0.0147301	1
GO_ENDODERM_FORMATION	2.54972	0.873108	6.16143	0.0427536	1
GO_ANTEROGRADE_AXONAL_TRANSPORT	2.54552	0.477225	8.81911	0.136818	1
GO_CELLULAR_RESPONSE_TO_EPIDERMAL_GROWTH_FACTOR_STIMULUS	2.54552	0.477225	8.81911	0.136818	1
GO_CGMP_METABOLIC_PROCESS	2.54552	0.477225	8.81911	0.136818	1
GO_DNA_DEALKYLATION	2.54552	0.477225	8.81911	0.136818	1
GO_FORMATION_OF_TRANSLATION_PREINITIATION_COMPLEX	2.54552	0.477225	8.81911	0.136818	1
GO_HEPARAN_SULFATE_PROTEOGLYCAN_BIOSYNTHETIC_PROCESS	2.54552	0.477225	8.81911	0.136818	1
GO_METANEPHROS_MORPHOGENESIS	2.54552	0.477225	8.81911	0.136818	1
GO_PIGMENT_CELL_DIFFERENTIATION	2.54552	0.477225	8.81911	0.136818	1
GO_POTASSIUM_ION_IMPORT	2.54552	0.477225	8.81911	0.136818	1
GO_REGULATION_OF_FATTY_ACID_TRANSPORT	2.54552	0.477225	8.81911	0.136818	1
GO_REGULATION_OF_ISOTYPE_SWITCHING	2.54552	0.477225	8.81911	0.136818	1
GO_REGULATION_OF_TRANSCRIPTION_FROM_RNA_POLYMERASE_I_PROMOTER	2.54552	0.477225	8.81911	0.136818	1
GO_SMOOTH_MUSCLE_CELL_DIFFERENTIATION	2.54552	0.477225	8.81911	0.136818	1
GO_INNER_EAR_MORPHOGENESIS	2.54037	1.1533	5.03633	0.0107985	1
GO_NEGATIVE_REGULATION_OF_DEVELOPMENTAL_GROWTH	2.54037	1.1533	5.03633	0.0107985	1
GO_REGULATION_OF_CELL_MATRIX_ADHESION	2.52097	1.23888	4.70891	0.00585291	1
GO_NEGATIVE_REGULATION_OF_CELLULAR_PROTEIN_CATABOLIC_PROCESS	2.51545	1.02279	5.39894	0.0223721	1
GO_POSITIVE_REGULATION_OF_JUN_KINASE_ACTIVITY	2.51545	1.02279	5.39894	0.0223721	1
GO_REGULATION_OF_NUCLEOCYTOPLASMIC_TRANSPORT	2.51516	1.58421	3.85176	8.35724e-05	0.230493
GO_DNA_TEMPLATED_TRANSCRIPTION_TERMINATION	2.51391	1.2754	4.58171	0.00700061	1
GO_STRESS_ACTIVATED_PROTEIN_KINASE_SIGNALING_CASCADE	2.51391	1.2754	4.58171	0.00700061	1
GO_PROTEIN_IMPORT	2.51337	1.45217	4.13294	0.000824873	1
GO_PROTEIN_LOCALIZATION_TO_NUCLEUS	2.51337	1.45217	4.13294	0.000824873	1
GO_HISTONE_MRNA_METABOLIC_PROCESS	2.50996	0.629853	7.3642	0.094472	1
GO_NEGATIVE_REGULATION_OF_EXTRINSIC_APOPTOTIC_SIGNALING_PATHWAY_VIA_DEATH_DOMAIN_RECEPTORS	2.50996	0.629853	7.3642	0.094472	1
GO_PROTEIN_IMPORT_INTO_NUCLEUS_TRANSLOCATION	2.50996	0.629853	7.3642	0.094472	1
GO_REGULATION_OF_FIBROBLAST_MIGRATION	2.50996	0.629853	7.3642	0.094472	1
GO_REGULATION_OF_VASCULAR_PERMEABILITY	2.50996	0.629853	7.3642	0.094472	1
GO_TRICARBOXYLIC_ACID_METABOLIC_PROCESS	2.50996	0.629853	7.3642	0.094472	1
GO_ENDOTHELIAL_CELL_DIFFERENTIATION	2.50469	1.08221	5.14602	0.0163155	1
GO_REGULATION_OF_MICROTUBULE_POLYMERIZATION_OR_DEPOLYMERIZATION	2.50298	1.5275	3.93525	0.000228598	0.630472
GO_PROTEIN_MODIFICATION_BY_SMALL_PROTEIN_CONJUGATION_OR_REMOVAL	2.49701	2.00027	3.09467	1.24162e-14	3.42439e-11
GO_REGULATION_OF_GENERATION_OF_PRECURSOR_METABOLITES_AND_ENERGY	2.49642	1.13431	4.94347	0.0119456	1
GO_CALCIUM_ION_TRANSPORT	2.49576	1.61441	3.73672	5.72878e-05	0.158
GO_GOLGI_ORGANIZATION	2.48995	1.18051	4.77729	0.00877428	1
GO_REGULATION_OF_CHROMOSOME_SEGREGATION	2.48995	1.18051	4.77729	0.00877428	1
GO_ACTIVATION_OF_ADENYLATE_CYCLASE_ACTIVITY	2.48965	0.750978	6.5209	0.0665206	1
GO_GLIOGENESIS	2.48856	1.46047	4.04026	0.000636835	1
GO_REGULATION_OF_WNT_SIGNALING_PATHWAY	2.48299	1.70272	3.53586	3.22699e-06	0.00890003
GO_POSITIVE_REGULATION_OF_STEM_CELL_PROLIFERATION	2.47673	0.849666	5.96834	0.0474433	1
GO_PROTEIN_LOCALIZATION_TO_CHROMOSOME	2.47673	0.849666	5.96834	0.0474433	1
GO_REGULATION_OF_NEUROTRANSMITTER_SECRETION	2.47673	0.849666	5.96834	0.0474433	1
GO_REGULATION_OF_PROTEASOMAL_UBIQUITIN_DEPENDENT_PROTEIN_CATABOLIC_PROCESS	2.46815	1.42698	4.05516	0.000942762	1
GO_NUCLEOBASE_CONTAINING_COMPOUND_TRANSPORT	2.46566	1.55404	3.77298	0.00010768	0.296981
GO_POSTTRANSCRIPTIONAL_REGULATION_OF_GENE_EXPRESSION	2.46456	1.8254	3.27975	1.26863e-08	3.49887e-05
GO_CELLULAR_RESPONSE_TO_DRUG	2.46172	1.00212	5.27475	0.0247419	1
GO_ENDODERM_DEVELOPMENT	2.46172	1.00212	5.27475	0.0247419	1
GO_REGULATION_OF_ADENYLATE_CYCLASE_ACTIVITY	2.4572	1.06276	5.04178	0.0180222	1
GO_EYE_DEVELOPMENT	2.45657	1.64701	3.56685	1.29208e-05	0.0356355
GO_PEPTIDYL_AMINO_ACID_MODIFICATION	2.45248	1.95313	3.05619	1.43152e-13	3.94814e-10
GO_CANONICAL_WNT_SIGNALING_PATHWAY	2.45139	1.16311	4.69898	0.0156899	1
GO_NEGATIVE_REGULATION_OF_CYTOSKELETON_ORGANIZATION	2.45029	1.5591	3.71969	0.00012762	0.351976
GO_CELLULAR_COMPONENT_MORPHOGENESIS	2.45017	1.94923	3.05628	1.97189e-13	5.43848e-10
GO_ANTIGEN_PROCESSING_AND_PRESENTATION_OF_PEPTIDE_OR_POLYSACCHARIDE_ANTIGEN_VIA_MHC_CLASS_II	2.44956	1.20536	4.56746	0.0108717	1
GO_KIDNEY_EPITHELIUM_DEVELOPMENT	2.44821	1.24351	4.45579	0.00759168	1
GO_MESENCHYMAL_CELL_DIFFERENTIATION	2.44659	1.31	4.27451	0.00378343	1
GO_POSITIVE_REGULATION_OF_PROTEIN_LOCALIZATION_TO_NUCLEUS	2.44659	1.31	4.27451	0.00378343	1
GO_NON_CANONICAL_WNT_SIGNALING_PATHWAY	2.44607	1.41469	4.01793	0.00101174	1
GO_REGULATION_OF_CELLULAR_AMIDE_METABOLIC_PROCESS	2.43369	1.73065	3.35749	5.62033e-07	0.00155009
GO_NEGATIVE_REGULATION_OF_NEURON_DEATH	2.42607	1.42495	3.93405	0.000794247	1
GO_JNK_CASCADE	2.41307	1.09815	4.76774	0.023527	1
GO_NEGATIVE_REGULATION_OF_NUCLEOTIDE_METABOLIC_PROCESS	2.41049	0.982278	5.15619	0.0272818	1
GO_REGULATION_OF_BMP_SIGNALING_PATHWAY	2.41049	0.982278	5.15619	0.0272818	1
GO_ENDOTHELIAL_CELL_DEVELOPMENT	2.40793	0.827442	5.7864	0.0524386	1
GO_RNA_SECONDARY_STRUCTURE_UNWINDING	2.40793	0.827442	5.7864	0.0524386	1
GO_ARTERY_MORPHOGENESIS	2.40665	0.727555	6.28103	0.0736515	1
GO_CELLULAR_RESPONSE_TO_DSRNA	2.40665	0.727555	6.28103	0.0736515	1
GO_MICROTUBULE_POLYMERIZATION_OR_DEPOLYMERIZATION	2.40665	0.727555	6.28103	0.0736515	1
GO_PEPTIDYL_TYROSINE_AUTOPHOSPHORYLATION	2.40665	0.727555	6.28103	0.0736515	1
GO_EMBRYONIC_CAMERA_TYPE_EYE_DEVELOPMENT	2.40538	0.605508	7.01838	0.104844	1
GO_LAMELLIPODIUM_ASSEMBLY	2.40538	0.605508	7.01838	0.104844	1
GO_MITOTIC_CYTOKINESIS	2.40538	0.605508	7.01838	0.104844	1
GO_REGULATION_OF_MICROTUBULE_POLYMERIZATION	2.40538	0.605508	7.01838	0.104844	1
GO_RESPONSE_TO_AMPHETAMINE	2.40538	0.605508	7.01838	0.104844	1
GO_APOPTOTIC_NUCLEAR_CHANGES	2.4041	0.452911	8.25272	0.15235	1
GO_AXIS_ELONGATION	2.4041	0.452911	8.25272	0.15235	1
GO_CEREBRAL_CORTEX_NEURON_DIFFERENTIATION	2.4041	0.452911	8.25272	0.15235	1
GO_GAMMA_AMINOBUTYRIC_ACID_SIGNALING_PATHWAY	2.4041	0.452911	8.25272	0.15235	1
GO_NEGATIVE_REGULATION_OF_STRIATED_MUSCLE_CELL_DIFFERENTIATION	2.4041	0.452911	8.25272	0.15235	1
GO_ORGAN_FORMATION	2.4041	0.452911	8.25272	0.15235	1
GO_POSITIVE_REGULATION_OF_ERYTHROCYTE_DIFFERENTIATION	2.4041	0.452911	8.25272	0.15235	1
GO_POSITIVE_REGULATION_OF_G1_S_TRANSITION_OF_MITOTIC_CELL_CYCLE	2.4041	0.452911	8.25272	0.15235	1
GO_POSITIVE_REGULATION_OF_LAMELLIPODIUM_ORGANIZATION	2.4041	0.452911	8.25272	0.15235	1
GO_PROTEIN_K63_LINKED_DEUBIQUITINATION	2.4041	0.452911	8.25272	0.15235	1
GO_REGULATION_OF_ESTABLISHMENT_OR_MAINTENANCE_OF_CELL_POLARITY	2.4041	0.452911	8.25272	0.15235	1
GO_DEVELOPMENTAL_MATURATION	2.39208	1.44424	3.79151	0.000502736	1
GO_POSITIVE_REGULATION_OF_NUCLEOCYTOPLASMIC_TRANSPORT	2.38959	1.24916	4.25087	0.00595354	1
GO_SIGNAL_TRANSDUCTION_IN_RESPONSE_TO_DNA_DAMAGE	2.38235	1.17359	4.43482	0.0118719	1
GO_REGULATION_OF_PROTEASOMAL_PROTEIN_CATABOLIC_PROCESS	2.37411	1.43378	3.76228	0.000822562	1
GO_REGULATION_OF_CARBOHYDRATE_BIOSYNTHETIC_PROCESS	2.37322	1.08092	4.6846	0.0243673	1
GO_ADENYLATE_CYCLASE_INHIBITING_G_PROTEIN_COUPLED_RECEPTOR_SIGNALING_PATHWAY	2.36764	1.02591	4.8457	0.0353264	1
GO_CARDIAC_CHAMBER_DEVELOPMENT	2.36649	1.26861	4.12713	0.00453403	1
GO_REGULATION_OF_DNA_REPLICATION	2.36198	1.36761	3.87419	0.00136355	1
GO_REGULATION_OF_TELOMERE_MAINTENANCE	2.36102	0.963209	5.04285	0.0299967	1
GO_CYTOSKELETON_ORGANIZATION	2.35828	1.86428	2.95801	5.79629e-12	1.59862e-08
GO_EMBRYONIC_SKELETAL_SYSTEM_DEVELOPMENT	2.35608	1.19855	4.27889	0.00884942	1
GO_POSITIVE_REGULATION_OF_MUSCLE_TISSUE_DEVELOPMENT	2.35291	0.890936	5.29134	0.0414689	1
GO_SIGNAL_RELEASE	2.35194	1.40246	3.76575	0.00120026	1
GO_REGULATION_OF_BINDING	2.35104	1.578	3.4091	3.43537e-05	0.0947475
GO_CARDIAC_VENTRICLE_DEVELOPMENT	2.34292	1.11384	4.478	0.0177194	1
GO_PROTEIN_PHOSPHORYLATION	2.34288	1.87824	2.90117	4.00586e-13	1.10482e-09
GO_HISTONE_H3_ACETYLATION	2.34258	0.806351	5.61494	0.0577418	1
GO_OUTFLOW_TRACT_MORPHOGENESIS	2.34258	0.806351	5.61494	0.0577418	1
GO_POSITIVE_REGULATION_OF_TRANSCRIPTION_FACTOR_IMPORT_INTO_NUCLEUS	2.34258	0.806351	5.61494	0.0577418	1
GO_PROTEIN_UBIQUITINATION	2.34248	1.80287	3.01059	7.02366e-10	1.93713e-06
GO_POSITIVE_REGULATION_OF_CANONICAL_WNT_SIGNALING_PATHWAY	2.3409	1.25541	4.0804	0.00483982	1
GO_GENE_SILENCING	2.33323	1.48659	3.53585	0.000197152	0.543746
GO_DNA_REPAIR	2.32895	1.70792	3.12537	1.88396e-07	0.000519595
GO_POSITIVE_REGULATION_OF_GLIOGENESIS	2.32875	0.705547	6.05722	0.0811811	1
GO_POSITIVE_REGULATION_OF_RECEPTOR_ACTIVITY	2.32875	0.705547	6.05722	0.0811811	1
GO_POSITIVE_REGULATION_OF_VIRAL_TRANSCRIPTION	2.32875	0.705547	6.05722	0.0811811	1
GO_REGULATION_OF_INSULIN_RECEPTOR_SIGNALING_PATHWAY	2.32875	0.705547	6.05722	0.0811811	1
GO_REGULATION_OF_SODIUM_ION_TRANSMEMBRANE_TRANSPORT	2.32875	0.705547	6.05722	0.0811811	1
GO_SUBSTRATE_ADHESION_DEPENDENT_CELL_SPREADING	2.32875	0.705547	6.05722	0.0811811	1
GO_REGULATION_OF_GTPASE_ACTIVITY	2.32858	1.80116	2.97907	5.01975e-10	1.38445e-06
GO_RESPONSE_TO_ALKALOID	2.32328	1.27426	3.97748	0.00375861	1
GO_RESPONSE_TO_LIGHT_STIMULUS	2.31658	1.50154	3.46012	0.000189276	0.522024
GO_REGULATION_OF_PROTEIN_COMPLEX_DISASSEMBLY	2.31392	1.46101	3.53294	0.000287298	0.792367
GO_TERMINATION_OF_RNA_POLYMERASE_II_TRANSCRIPTION	2.31366	0.944875	4.93473	0.0531284	1
GO_REGULATION_OF_PROTEIN_BINDING	2.30951	1.35875	3.73784	0.00181241	1
GO_ACTIVATION_OF_JUN_KINASE_ACTIVITY	2.30891	0.58297	6.70345	0.115708	1
GO_G2_DNA_DAMAGE_CHECKPOINT	2.30891	0.58297	6.70345	0.115708	1
GO_INTRINSIC_APOPTOTIC_SIGNALING_PATHWAY_IN_RESPONSE_TO_ENDOPLASMIC_RETICULUM_STRESS	2.30891	0.58297	6.70345	0.115708	1
GO_NEGATIVE_REGULATION_OF_JNK_CASCADE	2.30891	0.58297	6.70345	0.115708	1
GO_POSITIVE_REGULATION_OF_PROTEIN_ACETYLATION	2.30891	0.58297	6.70345	0.115708	1
GO_POSITIVE_REGULATION_OF_TELOMERE_MAINTENANCE_VIA_TELOMERE_LENGTHENING	2.30891	0.58297	6.70345	0.115708	1
GO_REGULATION_OF_CENTROSOME_CYCLE	2.30891	0.58297	6.70345	0.115708	1
GO_REGULATION_OF_TRANSCRIPTION_REGULATORY_REGION_DNA_BINDING	2.30891	0.58297	6.70345	0.115708	1
GO_RESPONSE_TO_MONOAMINE	2.30891	0.58297	6.70345	0.115708	1
GO_NEGATIVE_REGULATION_OF_CELL_CYCLE_PROCESS	2.30816	1.44315	3.5528	0.000392792	1
GO_CELL_JUNCTION_ORGANIZATION	2.30524	1.39344	3.64939	0.000971777	1
GO_REGULATION_OF_JNK_CASCADE	2.30254	1.33425	3.77211	0.00254919	1
GO_ARTERY_DEVELOPMENT	2.29936	0.87176	5.16112	0.0454845	1
GO_LEUKOCYTE_HOMEOSTASIS	2.29936	0.87176	5.16112	0.0454845	1
GO_NEGATIVE_REGULATION_OF_EPITHELIAL_CELL_MIGRATION	2.29936	0.87176	5.16112	0.0454845	1
GO_ORGANELLE_TRANSPORT_ALONG_MICROTUBULE	2.29936	0.87176	5.16112	0.0454845	1
GO_REGULATION_OF_TRANSPORTER_ACTIVITY	2.29852	1.37155	3.67686	0.0013508	1
GO_NEGATIVE_REGULATION_OF_MITOTIC_CELL_CYCLE	2.29562	1.40462	3.59722	0.000740783	1
GO_GENE_SILENCING_BY_RNA	2.29497	1.30815	3.80956	0.00359895	1
GO_NEGATIVE_REGULATION_OF_DNA_METABOLIC_PROCESS	2.28792	1.12895	4.24928	0.0139157	1
GO_CARDIAC_SEPTUM_DEVELOPMENT	2.28442	0.991454	4.66296	0.0379615	1
GO_CELL_CELL_ADHESION	2.2821	1.7347	2.96518	9.37205e-09	2.58481e-05
GO_NEGATIVE_REGULATION_OF_ERK1_AND_ERK2_CASCADE	2.28094	0.786307	5.45422	0.0633544	1
GO_ACETYL_COA_METABOLIC_PROCESS	2.27717	0.430966	7.75242	0.168405	1
GO_DETECTION_OF_MECHANICAL_STIMULUS_INVOLVED_IN_SENSORY_PERCEPTION	2.27717	0.430966	7.75242	0.168405	1
GO_HISTONE_PHOSPHORYLATION	2.27717	0.430966	7.75242	0.168405	1
GO_N_TERMINAL_PROTEIN_AMINO_ACID_MODIFICATION	2.27717	0.430966	7.75242	0.168405	1
GO_PATTERNING_OF_BLOOD_VESSELS	2.27717	0.430966	7.75242	0.168405	1
GO_REGULATION_OF_SYNAPTIC_VESICLE_TRANSPORT	2.27717	0.430966	7.75242	0.168405	1
GO_SYNAPTIC_VESICLE_RECYCLING	2.27717	0.430966	7.75242	0.168405	1
GO_REGULATION_OF_CELLULAR_COMPONENT_SIZE	2.26979	1.5755	3.19679	1.35706e-05	0.0374278
GO_EMBRYO_DEVELOPMENT_ENDING_IN_BIRTH_OR_EGG_HATCHING	2.26858	1.68278	3.01379	1.47455e-07	0.00040668
GO_REGULATION_OF_TRANSMEMBRANE_TRANSPORT	2.26804	1.61517	3.1235	3.80502e-06	0.0104942
GO_DIENCEPHALON_DEVELOPMENT	2.26803	0.927202	4.83065	0.0548893	1
GO_REGULATION_OF_CANONICAL_WNT_SIGNALING_PATHWAY	2.26536	1.44461	3.43001	0.000404718	1
GO_NEGATIVE_REGULATION_OF_CELL_CYCLE_PHASE_TRANSITION	2.26534	1.26874	3.81345	0.00523341	1
GO_DNA_METABOLIC_PROCESS	2.26305	1.76709	2.8706	4.20817e-10	1.16061e-06
GO_ALPHA_BETA_T_CELL_DIFFERENTIATION	2.25576	0.684831	5.84872	0.0891033	1
GO_LACTATION	2.25576	0.684831	5.84872	0.0891033	1
GO_REGULATION_OF_NUCLEOSIDE_METABOLIC_PROCESS	2.25576	0.684831	5.84872	0.0891033	1
GO_REGULATION_OF_OXIDATIVE_STRESS_INDUCED_CELL_DEATH	2.25576	0.684831	5.84872	0.0891033	1
GO_PROTEIN_CATABOLIC_PROCESS	2.25372	1.70329	2.94423	4.09972e-08	0.00011307
GO_POSITIVE_REGULATION_OF_CELLULAR_PROTEIN_CATABOLIC_PROCESS	2.24883	1.3769	3.52152	0.000884296	1
GO_SENSORY_PERCEPTION_OF_PAIN	2.24471	0.975105	4.57726	0.0395754	1
GO_NEPHRON_DEVELOPMENT	2.24344	1.06856	4.27749	0.0206653	1
GO_POSITIVE_REGULATION_OF_VIRAL_PROCESS	2.24344	1.06856	4.27749	0.0206653	1
GO_SPINAL_CORD_DEVELOPMENT	2.24344	1.06856	4.27749	0.0206653	1
GO_REGULATION_OF_PROTEIN_LOCALIZATION_TO_NUCLEUS	2.23373	1.3679	3.49685	0.000941533	1
GO_LOCALIZATION_WITHIN_MEMBRANE	2.23107	1.1694	3.95513	0.00874071	1
GO_SKELETAL_MUSCLE_CELL_DIFFERENTIATION	2.22216	0.767222	5.30154	0.0692766	1
GO_VENTRICULAR_SEPTUM_DEVELOPMENT	2.22216	0.767222	5.30154	0.0692766	1
GO_NEGATIVE_REGULATION_OF_GLIOGENESIS	2.21995	0.562057	6.41441	0.12704	1
GO_PROTEIN_KINASE_C_ACTIVATING_G_PROTEIN_COUPLED_RECEPTOR_SIGNALING_PATHWAY	2.21995	0.562057	6.41441	0.12704	1
GO_REGULATION_OF_POTASSIUM_ION_TRANSMEMBRANE_TRANSPORTER_ACTIVITY	2.21995	0.562057	6.41441	0.12704	1
GO_MORPHOGENESIS_OF_AN_EPITHELIUM	2.20745	1.54023	3.09383	2.19076e-05	0.0604211
GO_CELL_RECOGNITION	2.20435	1.23562	3.70627	0.00579382	1
GO_MICROTUBULE_CYTOSKELETON_ORGANIZATION	2.20428	1.51573	3.12893	3.50168e-05	0.0965762
GO_REGULATION_OF_STEM_CELL_DIFFERENTIATION	2.20051	1.08758	4.07854	0.0166558	1
GO_PROTEIN_POLYMERIZATION	2.19905	0.835686	4.91927	0.0825816	1
GO_REGULATION_OF_SIGNAL_TRANSDUCTION_BY_P53_CLASS_MEDIATOR	2.19777	1.25457	3.64221	0.00434803	1
GO_TAXIS	2.19511	1.60201	2.95778	2.01619e-06	0.00556064
GO_REGULATION_OF_TRANSLATIONAL_INITIATION	2.19276	1.00227	4.30658	0.0306971	1
GO_REGULATION_OF_CELL_SHAPE	2.19095	1.20411	3.7416	0.00809954	1
GO_OSTEOBLAST_DIFFERENTIATION	2.19089	1.11766	3.96389	0.0128555	1
GO_NEGATIVE_REGULATION_OF_GTPASE_ACTIVITY	2.18736	0.66531	5.65376	0.0974104	1
GO_REGULATION_OF_CARDIAC_MUSCLE_TISSUE_DEVELOPMENT	2.18736	0.66531	5.65376	0.0974104	1
GO_REGULATION_OF_ORGANIC_ACID_TRANSPORT	2.18736	0.66531	5.65376	0.0974104	1
GO_POSITIVE_REGULATION_OF_CELL_GROWTH	2.18472	1.22497	3.67196	0.0060353	1
GO_ACTOMYOSIN_STRUCTURE_ORGANIZATION	2.18231	0.893765	4.6346	0.0592323	1
GO_POSITIVE_REGULATION_OF_PROTEIN_IMPORT	2.18179	1.04036	4.15313	0.0231637	1
GO_CELLULAR_RESPONSE_TO_NITROGEN_COMPOUND	2.17627	1.59324	2.92418	1.66641e-06	0.00459596
GO_HEART_MORPHOGENESIS	2.17474	1.26252	3.55451	0.00348661	1
GO_REGULATION_OF_PROTEIN_IMPORT	2.17474	1.26252	3.55451	0.00348661	1
GO_POSITIVE_REGULATION_OF_GENE_EXPRESSION_EPIGENETIC	2.16957	0.943978	4.41463	0.0433985	1
GO_REGULATION_OF_JUN_KINASE_ACTIVITY	2.16957	0.943978	4.41463	0.0433985	1
GO_POSITIVE_REGULATION_OF_DEVELOPMENTAL_GROWTH	2.16534	1.21451	3.63846	0.0063053	1
GO_NEGATIVE_REGULATION_OF_TOR_SIGNALING	2.16329	0.411042	7.30939	0.18492	1
GO_NEGATIVE_REGULATION_OF_T_CELL_DIFFERENTIATION	2.16329	0.411042	7.30939	0.18492	1
GO_POSITIVE_REGULATION_OF_PHOSPHATASE_ACTIVITY	2.16329	0.411042	7.30939	0.18492	1
GO_REGULATION_OF_CELL_CYCLE_CHECKPOINT	2.16329	0.411042	7.30939	0.18492	1
GO_REGULATION_OF_CENTROSOME_DUPLICATION	2.16329	0.411042	7.30939	0.18492	1
GO_REGULATION_OF_SYNAPTIC_TRANSMISSION_GABAERGIC	2.16329	0.411042	7.30939	0.18492	1
GO_REGULATION_OF_VASCULAR_ENDOTHELIAL_GROWTH_FACTOR_RECEPTOR_SIGNALING_PATHWAY	2.16329	0.411042	7.30939	0.18492	1
GO_RESPONSE_TO_LITHIUM_ION	2.16329	0.411042	7.30939	0.18492	1
GO_SCF_DEPENDENT_PROTEASOMAL_UBIQUITIN_DEPENDENT_PROTEIN_CATABOLIC_PROCESS	2.16329	0.411042	7.30939	0.18492	1
GO_SODIUM_ION_HOMEOSTASIS	2.16329	0.411042	7.30939	0.18492	1
GO_POSITIVE_REGULATION_OF_PROTEIN_CATABOLIC_PROCESS	2.15959	1.41331	3.19768	0.00038439	1
GO_METHYLATION	2.15704	1.43206	3.15504	0.000220553	0.608286
GO_DNA_TEMPLATED_TRANSCRIPTION_ELONGATION	2.15215	1.02679	4.09308	0.0245794	1
GO_CALCIUM_ION_IMPORT	2.15214	0.818757	4.8064	0.0854824	1
GO_SKIN_EPIDERMIS_DEVELOPMENT	2.15214	0.818757	4.8064	0.0854824	1
GO_MORPHOGENESIS_OF_A_BRANCHING_STRUCTURE	2.15011	1.18242	3.66865	0.00874779	1
GO_REGULATION_OF_CYTOSKELETON_ORGANIZATION	2.14723	1.58147	2.86973	1.79525e-06	0.0049513
GO_REGULATION_OF_DNA_TEMPLATED_TRANSCRIPTION_IN_RESPONSE_TO_STRESS	2.14175	0.877961	4.54282	0.0618108	1
GO_STRIATED_MUSCLE_CONTRACTION	2.14175	0.877961	4.54282	0.0618108	1
GO_MICROTUBULE_BASED_PROCESS	2.14155	1.5773	2.86198	1.84798e-06	0.00509672
GO_INTERMEDIATE_FILAMENT_BASED_PROCESS	2.13759	0.542554	6.15037	0.138815	1
GO_NEGATIVE_REGULATION_OF_BLOOD_CIRCULATION	2.13759	0.542554	6.15037	0.138815	1
GO_NEGATIVE_REGULATION_OF_TRANSCRIPTION_FACTOR_IMPORT_INTO_NUCLEUS	2.13759	0.542554	6.15037	0.138815	1
GO_POSITIVE_REGULATION_OF_CYTOKINESIS	2.13759	0.542554	6.15037	0.138815	1
GO_REGULATION_OF_DOUBLE_STRAND_BREAK_REPAIR	2.13759	0.542554	6.15037	0.138815	1
GO_RENAL_WATER_HOMEOSTASIS	2.13759	0.542554	6.15037	0.138815	1
GO_SENSORY_ORGAN_DEVELOPMENT	2.13693	1.52352	2.93882	1.24937e-05	0.0344576
GO_RESPONSE_TO_IONIZING_RADIATION	2.13661	1.12163	3.77973	0.0164508	1
GO_NEGATIVE_REGULATION_OF_DEPHOSPHORYLATION	2.13393	0.929106	4.33746	0.045609	1
GO_NEGATIVE_REGULATION_OF_INTRACELLULAR_PROTEIN_TRANSPORT	2.12791	0.973908	4.17199	0.0342523	1
GO_EPIDERMAL_GROWTH_FACTOR_RECEPTOR_SIGNALING_PATHWAY	2.11353	0.731712	5.02058	0.124493	1
GO_REGULATION_OF_DNA_RECOMBINATION	2.11353	0.731712	5.02058	0.124493	1
GO_REGULATION_OF_GLIAL_CELL_DIFFERENTIATION	2.11353	0.731712	5.02058	0.124493	1
GO_STEM_CELL_DIFFERENTIATION	2.10772	1.22478	3.44077	0.00438216	1
GO_DIVALENT_INORGANIC_CATION_TRANSPORT	2.10706	1.37961	3.11754	0.000468073	1
GO_REGULATION_OF_STEM_CELL_PROLIFERATION	2.10269	0.862687	4.45451	0.0646581	1
GO_REGULATION_OF_TRANSCRIPTION_FACTOR_IMPORT_INTO_NUCLEUS	2.09704	0.960324	4.10798	0.0362558	1
GO_EMBRYONIC_ORGAN_MORPHOGENESIS	2.09435	1.32587	3.18767	0.00146632	1
GO_CELLULAR_RESPONSE_TO_RADIATION	2.093	1.06953	3.77821	0.0237859	1
GO_MACROMOLECULE_CATABOLIC_PROCESS	2.09147	1.66154	2.61055	9.26763e-10	2.55601e-06
GO_REGULATION_OF_CELLULAR_PROTEIN_CATABOLIC_PROCESS	2.08673	1.36665	3.08653	0.000515094	1
GO_CELL_CYCLE_CHECKPOINT	2.07774	1.24353	3.3117	0.00391625	1
GO_EMBRYO_DEVELOPMENT	2.07293	1.62272	2.62259	1.56356e-08	4.3123e-05
GO_APPENDAGE_DEVELOPMENT	2.07281	1.14123	3.53122	0.0105241	1
GO_REGULATION_OF_DNA_BINDING	2.06695	0.947075	4.04502	0.0384122	1
GO_RETROGRADE_VESICLE_MEDIATED_TRANSPORT_GOLGI_TO_ER	2.06598	0.900803	4.19103	0.0506305	1
GO_DICARBOXYLIC_ACID_TRANSPORT	2.06502	0.847933	4.36949	0.0677722	1
GO_SINGLE_ORGANISM_MEMBRANE_BUDDING	2.06502	0.847933	4.36949	0.0677722	1
GO_METANEPHROS_DEVELOPMENT	2.06405	0.786874	4.59512	0.0923806	1
GO_REGULATION_OF_EPITHELIAL_TO_MESENCHYMAL_TRANSITION	2.06405	0.786874	4.59512	0.0923806	1
GO_REGULATION_OF_CELLULAR_RESPONSE_TO_INSULIN_STIMULUS	2.06309	0.715161	4.89118	0.128573	1
GO_VASCULOGENESIS	2.06309	0.715161	4.89118	0.128573	1
GO_DEVELOPMENTAL_GROWTH	2.06258	1.37978	2.9963	0.000371708	1
GO_GUANOSINE_CONTAINING_COMPOUND_METABOLIC_PROCESS	2.06212	0.629383	5.30044	0.183134	1
GO_LABYRINTHINE_LAYER_DEVELOPMENT	2.06212	0.629383	5.30044	0.183134	1
GO_RESPONSE_TO_ELECTRICAL_STIMULUS	2.06212	0.629383	5.30044	0.183134	1
GO_CELLULAR_RESPONSE_TO_GLUCAGON_STIMULUS	2.06116	0.524394	5.90661	0.151007	1
GO_DETECTION_OF_MECHANICAL_STIMULUS	2.06116	0.524394	5.90661	0.151007	1
GO_MODULATION_BY_VIRUS_OF_HOST_MORPHOLOGY_OR_PHYSIOLOGY	2.06116	0.524394	5.90661	0.151007	1
GO_T_CELL_HOMEOSTASIS	2.06116	0.524394	5.90661	0.151007	1
GO_CHONDROITIN_SULFATE_BIOSYNTHETIC_PROCESS	2.0602	0.392877	6.91577	0.201835	1
GO_DNA_CATABOLIC_PROCESS	2.0602	0.392877	6.91577	0.201835	1
GO_GLUCOSAMINE_CONTAINING_COMPOUND_METABOLIC_PROCESS	2.0602	0.392877	6.91577	0.201835	1
GO_NEGATIVE_REGULATION_OF_CELLULAR_RESPONSE_TO_INSULIN_STIMULUS	2.0602	0.392877	6.91577	0.201835	1
GO_POSITIVE_REGULATION_OF_INSULIN_SECRETION_INVOLVED_IN_CELLULAR_RESPONSE_TO_GLUCOSE_STIMULUS	2.0602	0.392877	6.91577	0.201835	1
GO_PROTEIN_LOCALIZATION_TO_GOLGI_APPARATUS	2.0602	0.392877	6.91577	0.201835	1
GO_REGULATION_OF_ACTION_POTENTIAL	2.0602	0.392877	6.91577	0.201835	1
GO_REGULATION_OF_EXTRACELLULAR_MATRIX_ORGANIZATION	2.0602	0.392877	6.91577	0.201835	1
GO_DOUBLE_STRAND_BREAK_REPAIR	2.05639	1.1552	3.44754	0.00857083	1
GO_PROTEIN_POLYUBIQUITINATION	2.05291	1.32374	3.07603	0.00098729	1
GO_CELLULAR_RESPONSE_TO_ORGANIC_CYCLIC_COMPOUND	2.05106	1.46336	2.81824	3.03506e-05	0.0837071
GO_ACTIN_FILAMENT_BASED_PROCESS	2.04895	1.45624	2.82483	3.89345e-05	0.107381
GO_POSITIVE_REGULATION_OF_GROWTH	2.04625	1.2835	3.13719	0.00219542	1
GO_NEGATIVE_REGULATION_OF_CYTOPLASMIC_TRANSPORT	2.04444	1.01328	3.77489	0.0343266	1
GO_NEGATIVE_REGULATION_OF_TRANSCRIPTION_FROM_RNA_POLYMERASE_II_PROMOTER	2.0436	1.57323	2.62486	1.51898e-07	0.000418933
GO_CELLULAR_RESPONSE_TO_ACID_CHEMICAL	2.04211	1.16837	3.37386	0.00985046	1
GO_MICROTUBULE_BASED_MOVEMENT	2.03863	1.23662	3.21329	0.0034485	1
GO_RIBONUCLEOPROTEIN_COMPLEX_SUBUNIT_ORGANIZATION	2.03863	1.23662	3.21329	0.0034485	1
GO_EAR_MORPHOGENESIS	2.03772	0.934244	3.98488	0.0407231	1
GO_ESTABLISHMENT_OF_LOCALIZATION_BY_MOVEMENT_ALONG_MICROTUBULE	2.03772	0.934244	3.98488	0.0407231	1
GO_CELLULAR_RESPONSE_TO_INSULIN_STIMULUS	2.0362	1.12171	3.46627	0.0116683	1
GO_NUCLEAR_TRANSPORT	2.03517	1.40885	2.87073	0.000133989	0.369542
GO_EMBRYONIC_PLACENTA_DEVELOPMENT	2.03358	0.887241	4.12116	0.0534423	1
GO_TRANSCRIPTION_ELONGATION_FROM_RNA_POLYMERASE_II_PROMOTER	2.03358	0.887241	4.12116	0.0534423	1
GO_CELLULAR_RESPONSE_TO_STEROID_HORMONE_STIMULUS	2.0256	1.22893	3.19148	0.00362828	1
GO_RESPONSE_TO_ACTIVITY	2.02265	0.771846	4.49655	0.0963643	1
GO_CYTOSOLIC_TRANSPORT	2.01996	1.25428	3.12251	0.00309332	1
GO_NEGATIVE_REGULATION_OF_CELL_DIVISION	2.01499	0.699343	4.76813	0.133133	1
GO_NEURON_FATE_COMMITMENT	2.01499	0.699343	4.76813	0.133133	1
GO_POSITIVE_REGULATION_OF_CATABOLIC_PROCESS	2.0122	1.40657	2.81435	0.000127521	0.351702
GO_CELLULAR_MONOVALENT_INORGANIC_CATION_HOMEOSTASIS	2.0093	0.921722	3.92636	0.0431899	1
GO_REGULATION_OF_CAMP_METABOLIC_PROCESS	2.00898	1.05687	3.54368	0.020786	1
GO_REGULATION_OF_STRESS_ACTIVATED_PROTEIN_KINASE_SIGNALING_CASCADE	2.00877	1.20338	3.19749	0.00490109	1
GO_MEMBRANE_DISASSEMBLY	2.00473	0.612838	5.13991	0.188112	1
GO_POSITIVE_REGULATION_OF_ADENYLATE_CYCLASE_ACTIVITY	2.00473	0.612838	5.13991	0.188112	1
GO_POSITIVE_REGULATION_OF_TELOMERE_MAINTENANCE	2.00473	0.612838	5.13991	0.188112	1
GO_RESPONSE_TO_AMINE	2.00473	0.612838	5.13991	0.188112	1
GO_TRANSCRIPTION_FROM_RNA_POLYMERASE_II_PROMOTER	2.00469	1.53833	2.58187	4.88712e-07	0.00134787
GO_TISSUE_MORPHOGENESIS	2.00458	1.44638	2.72709	3.78525e-05	0.104397
GO_CELL_MOTILITY	2.00403	1.5673	2.53744	5.50066e-08	0.000151708
GO_MUSCLE_CELL_DIFFERENTIATION	2.00004	1.21383	3.14994	0.00560736	1
GO_RESPONSE_TO_UV	1.9972	0.990685	3.68333	0.0366017	1
GO_RESPONSE_TO_RADIATION	1.9956	1.37507	2.82577	0.000295308	0.814459
GO_PROTEIN_DEPHOSPHORYLATION	1.99552	1.19565	3.17571	0.00751704	1
GO_NEGATIVE_REGULATION_OF_WNT_SIGNALING_PATHWAY	1.99067	1.17634	3.20361	0.00662804	1
GO_NUCLEOBASE_METABOLIC_PROCESS	1.98998	0.507396	5.68139	0.163588	1
GO_PH_REDUCTION	1.98998	0.507396	5.68139	0.163588	1
GO_REGULATION_OF_ANTIGEN_RECEPTOR_MEDIATED_SIGNALING_PATHWAY	1.98998	0.507396	5.68139	0.163588	1
GO_REGULATION_OF_FILOPODIUM_ASSEMBLY	1.98998	0.507396	5.68139	0.163588	1
GO_REGULATION_OF_LAMELLIPODIUM_ORGANIZATION	1.98998	0.507396	5.68139	0.163588	1
GO_GROWTH	1.98839	1.3838	2.7916	0.000184318	0.508349
GO_REGULATION_OF_CELL_GROWTH	1.98839	1.3838	2.7916	0.000184318	0.508349
GO_CHROMATIN_ASSEMBLY_OR_DISASSEMBLY	1.98543	1.15575	3.23392	0.00859457	1
GO_HORMONE_MEDIATED_SIGNALING_PATHWAY	1.98363	1.09364	3.37304	0.0192287	1
GO_PIGMENTATION	1.98288	0.757381	4.40204	0.100695	1
GO_REGULATION_OF_ORGAN_GROWTH	1.98288	0.757381	4.40204	0.100695	1
GO_RNA_PROCESSING	1.98272	1.56111	2.49481	3.99478e-08	0.000110176
GO_NEGATIVE_REGULATION_OF_LOCOMOTION	1.98229	1.27925	2.96717	0.00181771	1
GO_FC_GAMMA_RECEPTOR_SIGNALING_PATHWAY	1.98166	0.909572	3.86935	0.0675451	1
GO_NEGATIVE_REGULATION_OF_CELL_CYCLE_G1_S_PHASE_TRANSITION	1.98166	0.909572	3.86935	0.0675451	1
GO_PROTEASOMAL_PROTEIN_CATABOLIC_PROCESS	1.98151	1.29926	2.92674	0.00111885	1
GO_HEART_DEVELOPMENT	1.97848	1.38346	2.76591	0.000222081	0.612499
GO_SISTER_CHROMATID_SEGREGATION	1.97701	1.16849	3.18089	0.00694859	1
GO_REGULATION_OF_CYTOPLASMIC_TRANSPORT	1.97305	1.41908	2.69154	5.68953e-05	0.156917
GO_ENDOTHELIUM_DEVELOPMENT	1.97173	0.861333	3.98882	0.0596699	1
GO_POST_GOLGI_VESICLE_MEDIATED_TRANSPORT	1.97173	0.861333	3.98882	0.0596699	1
GO_REGULATION_OF_LYASE_ACTIVITY	1.97173	0.861333	3.98882	0.0596699	1
GO_CELLULAR_RESPONSE_TO_DNA_DAMAGE_STIMULUS	1.96829	1.50807	2.53865	8.52324e-07	0.00235071
GO_BLASTOCYST_FORMATION	1.96646	0.37625	6.56038	0.219091	1
GO_BRAIN_MORPHOGENESIS	1.96646	0.37625	6.56038	0.219091	1
GO_HEPARAN_SULFATE_PROTEOGLYCAN_METABOLIC_PROCESS	1.96646	0.37625	6.56038	0.219091	1
GO_LUNG_EPITHELIUM_DEVELOPMENT	1.96646	0.37625	6.56038	0.219091	1
GO_NEGATIVE_REGULATION_OF_INTRACELLULAR_STEROID_HORMONE_RECEPTOR_SIGNALING_PATHWAY	1.96646	0.37625	6.56038	0.219091	1
GO_POSITIVE_REGULATION_OF_CELL_CYCLE_G1_S_PHASE_TRANSITION	1.96646	0.37625	6.56038	0.219091	1
GO_POSITIVE_REGULATION_OF_GLIAL_CELL_DIFFERENTIATION	1.96646	0.37625	6.56038	0.219091	1
GO_POSITIVE_REGULATION_OF_SKELETAL_MUSCLE_TISSUE_DEVELOPMENT	1.96646	0.37625	6.56038	0.219091	1
GO_POSITIVE_REGULATION_OF_TELOMERASE_ACTIVITY	1.96646	0.37625	6.56038	0.219091	1
GO_PROTEIN_LOCALIZATION_TO_CYTOSKELETON	1.96646	0.37625	6.56038	0.219091	1
GO_REGULATION_OF_MYELINATION	1.96646	0.37625	6.56038	0.219091	1
GO_REGULATION_OF_CELLULAR_COMPONENT_BIOGENESIS	1.9659	1.51678	2.51951	4.7175e-07	0.00130109
GO_NEGATIVE_REGULATION_OF_APOPTOTIC_SIGNALING_PATHWAY	1.96354	1.16074	3.15848	0.0104876	1
GO_REGULATION_OF_PHOSPHATASE_ACTIVITY	1.96149	1.0046	3.52974	0.0298353	1
GO_REGULATION_OF_CELL_CYCLE_G1_S_PHASE_TRANSITION	1.95913	1.05709	3.38725	0.0264965	1
GO_INTRACELLULAR_RECEPTOR_SIGNALING_PATHWAY	1.95775	1.10149	3.27578	0.0153308	1
GO_RNA_CATABOLIC_PROCESS	1.95728	1.22907	2.99715	0.00430476	1
GO_RESPONSE_TO_MECHANICAL_STIMULUS	1.95704	1.13967	3.18606	0.00938336	1
GO_TUBE_DEVELOPMENT	1.95671	1.42185	2.64501	4.28709e-05	0.118238
GO_GLIAL_CELL_DIFFERENTIATION	1.95209	0.969117	3.59623	0.0393912	1
GO_POSITIVE_REGULATION_OF_STRESS_ACTIVATED_PROTEIN_KINASE_SIGNALING_CASCADE	1.95068	1.0272	3.43649	0.0239706	1
GO_REGULATION_OF_DEPHOSPHORYLATION	1.95006	1.0757	3.31367	0.0202989	1
GO_REGULATION_OF_PROTEIN_MODIFICATION_BY_SMALL_PROTEIN_CONJUGATION_OR_REMOVAL	1.94947	1.26889	2.89695	0.0016329	1
GO_NEGATIVE_REGULATION_OF_DEVELOPMENTAL_PROCESS	1.94889	1.50131	2.50108	9.50206e-07	0.00262067
GO_REGULATION_OF_RELEASE_OF_SEQUESTERED_CALCIUM_ION_INTO_CYTOSOL	1.94465	0.743456	4.31136	0.105365	1
GO_SOMITE_DEVELOPMENT	1.94465	0.743456	4.31136	0.105365	1
GO_EMBRYONIC_MORPHOGENESIS	1.9438	1.40327	2.6426	7.49208e-05	0.206632
GO_TRANSMEMBRANE_RECEPTOR_PROTEIN_TYROSINE_KINASE_SIGNALING_PATHWAY	1.94244	1.40707	2.6332	5.89641e-05	0.162623
GO_EMBRYONIC_ORGAN_DEVELOPMENT	1.9413	1.3313	2.75974	0.000475542	1
GO_NEGATIVE_REGULATION_OF_PROTEIN_CATABOLIC_PROCESS	1.94127	0.929852	3.67212	0.0525818	1
GO_HEMATOPOIETIC_PROGENITOR_CELL_DIFFERENTIATION	1.92861	0.886109	3.76029	0.070988	1
GO_REGULATION_OF_CELLULAR_RESPONSE_TO_HEAT	1.92692	0.793633	4.05922	0.082853	1
GO_REGULATION_OF_ION_TRANSPORT	1.92608	1.42491	2.56275	2.45999e-05	0.0678465
GO_POSITIVE_REGULATION_OF_INSULIN_SECRETION	1.92524	0.669715	4.54001	0.143631	1
GO_REGULATION_OF_NEUROTRANSMITTER_TRANSPORT	1.92524	0.669715	4.54001	0.143631	1
GO_AMEBOIDAL_TYPE_CELL_MIGRATION	1.92424	1.03885	3.32442	0.0278095	1
GO_CORTICAL_CYTOSKELETON_ORGANIZATION	1.92357	0.491459	5.47247	0.278336	1
GO_INTRA_GOLGI_VESICLE_MEDIATED_TRANSPORT	1.92357	0.491459	5.47247	0.278336	1
GO_LAMELLIPODIUM_ORGANIZATION	1.92357	0.491459	5.47247	0.278336	1
GO_POSITIVE_REGULATION_OF_MITOCHONDRIAL_OUTER_MEMBRANE_PERMEABILIZATION_INVOLVED_IN_APOPTOTIC_SIGNALING_PATHWAY	1.92357	0.491459	5.47247	0.278336	1
GO_REGULATION_OF_ERYTHROCYTE_DIFFERENTIATION	1.92357	0.491459	5.47247	0.278336	1
GO_REGULATION_OF_MEMBRANE_DEPOLARIZATION	1.92357	0.491459	5.47247	0.278336	1
GO_TRIVALENT_INORGANIC_CATION_TRANSPORT	1.92357	0.491459	5.47247	0.278336	1
GO_BRANCHING_MORPHOGENESIS_OF_AN_EPITHELIAL_TUBE	1.91778	0.91898	3.62537	0.0544104	1
GO_GOLGI_VESICLE_TRANSPORT	1.91517	1.27472	2.79225	0.00127053	1
GO_IN_UTERO_EMBRYONIC_DEVELOPMENT	1.91373	1.24609	2.84218	0.00257258	1
GO_LEUKOCYTE_PROLIFERATION	1.91354	0.836939	3.86365	0.0969091	1
GO_REGULATION_OF_CELL_CYCLE_PROCESS	1.913	1.41146	2.55121	3.3587e-05	0.092633
GO_ACID_SECRETION	1.90787	0.730011	4.22429	0.110368	1
GO_CELLULAR_RESPONSE_TO_MECHANICAL_STIMULUS	1.90787	0.730011	4.22429	0.110368	1
GO_REGULATION_OF_NEURAL_PRECURSOR_CELL_PROLIFERATION	1.90787	0.730011	4.22429	0.110368	1
GO_NEGATIVE_REGULATION_OF_CELLULAR_CATABOLIC_PROCESS	1.90726	1.02995	3.29387	0.0285926	1
GO_COLUMNAR_CUBOIDAL_EPITHELIAL_CELL_DIFFERENTIATION	1.90314	0.874836	3.70781	0.0730383	1
GO_NEGATIVE_REGULATION_OF_CANONICAL_WNT_SIGNALING_PATHWAY	1.90179	1.04987	3.22845	0.022394	1
GO_SECOND_MESSENGER_MEDIATED_SIGNALING	1.90179	1.04987	3.22845	0.022394	1
GO_CELLULAR_RESPONSE_TO_PEPTIDE	1.90043	1.21701	2.86202	0.00446508	1
GO_NEGATIVE_REGULATION_OF_VASCULATURE_DEVELOPMENT	1.89525	0.781127	3.98845	0.0872668	1
GO_VESICLE_TARGETING	1.89525	0.781127	3.98845	0.0872668	1
GO_RESPIRATORY_SYSTEM_DEVELOPMENT	1.89302	1.08535	3.11894	0.0202463	1
GO_REGULATION_OF_PROTEIN_CATABOLIC_PROCESS	1.8912	1.31098	2.6629	0.000523496	1
GO_CARDIAC_MUSCLE_CELL_DIFFERENTIATION	1.88332	0.655821	4.43384	0.149537	1
GO_CYCLIC_NUCLEOTIDE_METABOLIC_PROCESS	1.88332	0.655821	4.43384	0.149537	1
GO_PROTEIN_HOMOTETRAMERIZATION	1.88332	0.655821	4.43384	0.149537	1
GO_INTRINSIC_APOPTOTIC_SIGNALING_PATHWAY_IN_RESPONSE_TO_DNA_DAMAGE_BY_P53_CLASS_MEDIATOR	1.88093	0.360972	6.2402	0.236632	1
GO_KERATAN_SULFATE_BIOSYNTHETIC_PROCESS	1.88093	0.360972	6.2402	0.236632	1
GO_KERATAN_SULFATE_METABOLIC_PROCESS	1.88093	0.360972	6.2402	0.236632	1
GO_REGULATION_OF_CELL_AGING	1.88093	0.360972	6.2402	0.236632	1
GO_REGULATION_OF_INTRACELLULAR_ESTROGEN_RECEPTOR_SIGNALING_PATHWAY	1.88093	0.360972	6.2402	0.236632	1
GO_ORGAN_MORPHOGENESIS	1.87949	1.43825	2.42634	5.60444e-06	0.015457
GO_CELLULAR_RESPONSE_TO_ABIOTIC_STIMULUS	1.87918	1.15597	2.92508	0.00858927	1
GO_REGULATION_OF_ORGAN_MORPHOGENESIS	1.87918	1.15597	2.92508	0.00858927	1
GO_CELL_CELL_SIGNALING	1.8739	1.43923	2.41115	3.73138e-06	0.0102911
GO_REGULATION_OF_SODIUM_ION_TRANSPORT	1.87246	0.717043	4.14024	0.115695	1
GO_VASCULAR_ENDOTHELIAL_GROWTH_FACTOR_RECEPTOR_SIGNALING_PATHWAY	1.87246	0.717043	4.14024	0.115695	1
GO_FC_RECEPTOR_SIGNALING_PATHWAY	1.87201	1.12347	2.97282	0.0102108	1
GO_MESENCHYME_DEVELOPMENT	1.87092	1.03331	3.17403	0.0241262	1
GO_POSITIVE_REGULATION_OF_MULTI_ORGANISM_PROCESS	1.87092	1.03331	3.17403	0.0241262	1
GO_VESICLE_LOCALIZATION	1.87018	1.13691	2.93909	0.0112992	1
GO_GLAND_MORPHOGENESIS	1.86439	0.76901	3.91995	0.135937	1
GO_ATP_HYDROLYSIS_COUPLED_TRANSMEMBRANE_TRANSPORT	1.86127	0.476482	5.27812	0.284988	1
GO_CELL_FATE_DETERMINATION	1.86127	0.476482	5.27812	0.284988	1
GO_NEGATIVE_REGULATION_OF_ACTIN_FILAMENT_POLYMERIZATION	1.86127	0.476482	5.27812	0.284988	1
GO_REGULATION_OF_TELOMERASE_ACTIVITY	1.86127	0.476482	5.27812	0.284988	1
GO_REGULATION_OF_EXTRINSIC_APOPTOTIC_SIGNALING_PATHWAY	1.86049	0.981249	3.27124	0.0401369	1
GO_NEGATIVE_REGULATION_OF_CELL_CYCLE	1.85994	1.30199	2.59662	0.000526592	1
GO_STRIATED_MUSCLE_CELL_DIFFERENTIATION	1.85785	1.00415	3.2055	0.0314556	1
GO_POSITIVE_REGULATION_OF_CELL_CYCLE_PROCESS	1.85693	1.15551	2.86355	0.00722095	1
GO_METAL_ION_TRANSPORT	1.85135	1.36663	2.46748	6.74677e-05	0.186076
GO_COLUMNAR_CUBOIDAL_EPITHELIAL_CELL_DEVELOPMENT	1.8501	0.568025	4.71122	0.206692	1
GO_EMBRYONIC_DIGIT_MORPHOGENESIS	1.8501	0.568025	4.71122	0.206692	1
GO_EPITHELIAL_TO_MESENCHYMAL_TRANSITION	1.8501	0.568025	4.71122	0.206692	1
GO_INTERACTION_WITH_SYMBIONT	1.8501	0.568025	4.71122	0.206692	1
GO_NEGATIVE_REGULATION_OF_I_KAPPAB_KINASE_NF_KAPPAB_SIGNALING	1.8501	0.568025	4.71122	0.206692	1
GO_OLIGODENDROCYTE_DIFFERENTIATION	1.8501	0.568025	4.71122	0.206692	1
GO_REGULATION_OF_CELL_CYCLE_PHASE_TRANSITION	1.84586	1.22961	2.68916	0.00227005	1
GO_ACTIN_FILAMENT_BASED_MOVEMENT	1.84298	0.64249	4.33245	0.155858	1
GO_POSITIVE_REGULATION_OF_DNA_BIOSYNTHETIC_PROCESS	1.84298	0.64249	4.33245	0.155858	1
GO_PROTEOGLYCAN_BIOSYNTHETIC_PROCESS	1.84298	0.64249	4.33245	0.155858	1
GO_CELL_DIVISION	1.83985	1.31523	2.52272	0.00035167	0.969906
GO_MESONEPHROS_DEVELOPMENT	1.83815	0.704526	4.06032	0.121338	1
GO_TRANSCRIPTION_COUPLED_NUCLEOTIDE_EXCISION_REPAIR	1.83815	0.704526	4.06032	0.121338	1
GO_CHROMOSOME_SEGREGATION	1.83748	1.18787	2.74506	0.00426074	1
GO_PROTEIN_STABILIZATION	1.82805	0.909607	3.35755	0.0714391	1
GO_REGULATION_OF_CHEMOTAXIS	1.82614	1.04815	3.00518	0.0229219	1
GO_CELLULAR_RESPONSE_TO_LIPID	1.82159	1.28689	2.5233	0.000765071	1
GO_UROGENITAL_SYSTEM_DEVELOPMENT	1.81936	1.15565	2.75785	0.00701537	1
GO_INTERSPECIES_INTERACTION_BETWEEN_ORGANISMS	1.81742	1.37201	2.37486	4.01744e-05	0.110801
GO_DNA_INTEGRITY_CHECKPOINT	1.81041	0.95559	3.17939	0.0440116	1
GO_REGULATION_OF_INTRINSIC_APOPTOTIC_SIGNALING_PATHWAY	1.81041	0.95559	3.17939	0.0440116	1
GO_NUCLEAR_TRANSCRIBED_MRNA_CATABOLIC_PROCESS_NONSENSE_MEDIATED_DECAY	1.80894	0.900385	3.32081	0.0728437	1
GO_REGULATION_OF_EPITHELIAL_CELL_DIFFERENTIATION	1.8082	0.868298	3.40884	0.0660654	1
GO_SYNAPTIC_VESICLE_CYCLE	1.80674	0.79202	3.63694	0.107443	1
GO_CALCIUM_ION_REGULATED_EXOCYTOSIS	1.806	0.745812	3.78988	0.141562	1
GO_LENS_DEVELOPMENT_IN_CAMERA_TYPE_EYE	1.80454	0.629689	4.23554	0.162578	1
GO_POSITIVE_REGULATION_OF_TRANSPORTER_ACTIVITY	1.80454	0.629689	4.23554	0.162578	1
GO_ALPHA_BETA_T_CELL_ACTIVATION	1.80381	0.554524	4.58357	0.213994	1
GO_NEGATIVE_REGULATION_OF_STRESS_ACTIVATED_PROTEIN_KINASE_SIGNALING_CASCADE	1.80308	0.462435	5.09793	0.292374	1
GO_TOXIN_TRANSPORT	1.80308	0.462435	5.09793	0.292374	1
GO_POSITIVE_REGULATION_OF_NIK_NF_KAPPAB_SIGNALING	1.80236	0.346886	5.94867	0.254402	1
GO_PROTEIN_DESTABILIZATION	1.80236	0.346886	5.94867	0.254402	1
GO_REGULATION_OF_RETINOIC_ACID_RECEPTOR_SIGNALING_PATHWAY	1.80236	0.346886	5.94867	0.254402	1
GO_REGULATION_OF_VIRAL_RELEASE_FROM_HOST_CELL	1.80236	0.346886	5.94867	0.254402	1
GO_NEGATIVE_REGULATION_OF_CELL_DIFFERENTIATION	1.79832	1.32065	2.4079	0.000190383	0.525076
GO_RAS_PROTEIN_SIGNAL_TRANSDUCTION	1.79429	0.947328	3.14996	0.0455247	1
GO_REGULATION_OF_NUCLEOTIDE_METABOLIC_PROCESS	1.79225	1.06203	2.87452	0.0216392	1
GO_REGULATION_OF_CATABOLIC_PROCESS	1.79102	1.36085	2.32667	3.32997e-05	0.0918405
GO_NUCLEAR_CHROMOSOME_SEGREGATION	1.78765	1.10102	2.77874	0.0153177	1
GO_REGULATION_OF_APOPTOTIC_SIGNALING_PATHWAY	1.78542	1.20548	2.57071	0.00339573	1
GO_REGULATION_OF_GLUCOSE_METABOLIC_PROCESS	1.78504	0.822511	3.46672	0.086505	1
GO_REGULATION_OF_CELLULAR_RESPONSE_TO_TRANSFORMING_GROWTH_FACTOR_BETA_STIMULUS	1.78188	0.781534	3.58445	0.110756	1
GO_SIGNAL_TRANSDUCTION_BY_PROTEIN_PHOSPHORYLATION	1.7788	1.22188	2.52394	0.00246415	1
GO_REGULATION_OF_HEART_CONTRACTION	1.77605	1.02012	2.91986	0.026119	1
GO_ORGANELLE_LOCALIZATION	1.77498	1.22566	2.50689	0.00198675	1
GO_POSITIVE_REGULATION_OF_CELLULAR_COMPONENT_BIOGENESIS	1.77498	1.22566	2.50689	0.00198675	1
GO_MOLTING_CYCLE	1.77349	0.680766	3.90819	0.193804	1
GO_POSITIVE_REGULATION_OF_CELL_DIFFERENTIATION	1.77327	1.36289	2.27989	2.59656e-05	0.071613
GO_REGULATION_OF_DNA_METABOLIC_PROCESS	1.77237	1.17336	2.59444	0.00498949	1
GO_REGULATION_OF_CYCLIC_NUCLEOTIDE_METABOLIC_PROCESS	1.76665	0.956225	3.04209	0.0529395	1
GO_REGULATION_OF_GROWTH	1.76	1.30376	2.33836	0.000224983	0.620503
GO_CYTOSOLIC_CALCIUM_ION_TRANSPORT	1.75971	0.541635	4.46231	0.221799	1
GO_REGULATION_OF_MULTICELLULAR_ORGANISM_GROWTH	1.75971	0.541635	4.46231	0.221799	1
GO_RHO_PROTEIN_SIGNAL_TRANSDUCTION	1.75971	0.541635	4.46231	0.221799	1
GO_MITOTIC_CELL_CYCLE_CHECKPOINT	1.75861	0.903886	3.15034	0.0613047	1
GO_REGULATION_OF_CALCIUM_ION_IMPORT	1.75769	0.771324	3.5332	0.114333	1
GO_REGULATION_OF_CELLULAR_RESPONSE_TO_STRESS	1.75688	1.3239	2.29901	9.5116e-05	0.26233
GO_REGULATION_OF_CARBOHYDRATE_METABOLIC_PROCESS	1.75656	0.971939	2.97328	0.0423058	1
GO_REGULATION_OF_CELL_SUBSTRATE_ADHESION	1.75656	0.971939	2.97328	0.0423058	1
GO_CELLULAR_RESPONSE_TO_HORMONE_STIMULUS	1.7545	1.2687	2.38098	0.000697345	1
GO_SKELETAL_MUSCLE_ORGAN_DEVELOPMENT	1.7538	0.873817	3.21551	0.078117	1
GO_REGULATION_OF_MITOTIC_CELL_CYCLE	1.75175	1.24342	2.41607	0.00110722	1
GO_FIBROBLAST_GROWTH_FACTOR_RECEPTOR_SIGNALING_PATHWAY	1.75106	0.724037	3.66801	0.148574	1
GO_SODIUM_ION_TRANSMEMBRANE_TRANSPORT	1.75106	0.724037	3.66801	0.148574	1
GO_GLOMERULUS_DEVELOPMENT	1.74834	0.449158	4.92847	0.300436	1
GO_NEGATIVE_REGULATION_OF_ENDOTHELIAL_CELL_MIGRATION	1.74834	0.449158	4.92847	0.300436	1
GO_INOSITOL_LIPID_MEDIATED_SIGNALING	1.74827	0.84048	3.29056	0.101195	1
GO_CARBOHYDRATE_HOMEOSTASIS	1.74755	0.923383	3.06473	0.0699081	1
GO_REGULATION_OF_ACTIN_FILAMENT_BUNDLE_ASSEMBLY	1.7428	0.669477	3.83673	0.197304	1
GO_CELL_CYCLE_ARREST	1.74222	0.895723	3.11979	0.0633106	1
GO_NEGATIVE_REGULATION_OF_INTRACELLULAR_TRANSPORT	1.74222	0.895723	3.11979	0.0633106	1
GO_NEGATIVE_REGULATION_OF_MAPK_CASCADE	1.74222	0.895723	3.11979	0.0633106	1
GO_REGULATION_OF_CALCIUM_ION_TRANSMEMBRANE_TRANSPORT	1.74181	0.803286	3.3787	0.133174	1
GO_RESPONSE_TO_AMINO_ACID	1.74181	0.803286	3.3787	0.133174	1
GO_REGULATION_OF_PEPTIDE_SECRETION	1.7402	1.00006	2.85904	0.0383771	1
GO_REGULATION_OF_CALCIUM_ION_TRANSMEMBRANE_TRANSPORTER_ACTIVITY	1.73215	0.605573	4.05452	0.177151	1
GO_REGULATION_OF_CYTOKINESIS	1.73215	0.605573	4.05452	0.177151	1
GO_RESPONSE_TO_GROWTH_FACTOR	1.73155	1.21904	2.40513	0.00183077	1
GO_CELLULAR_RESPONSE_TO_OXYGEN_CONTAINING_COMPOUND	1.73136	1.32378	2.23635	6.23633e-05	0.171998
GO_BONE_REMODELING	1.73016	0.333859	5.68273	0.424761	1
GO_CD4_POSITIVE_ALPHA_BETA_T_CELL_ACTIVATION	1.73016	0.333859	5.68273	0.424761	1
GO_POSITIVE_REGULATION_OF_CATION_CHANNEL_ACTIVITY	1.73016	0.333859	5.68273	0.424761	1
GO_REGULATION_OF_PROTEIN_DEACETYLATION	1.73016	0.333859	5.68273	0.424761	1
GO_RESPONSE_TO_FLUID_SHEAR_STRESS	1.73016	0.333859	5.68273	0.424761	1
GO_POSITIVE_REGULATION_OF_TRANSMEMBRANE_RECEPTOR_PROTEIN_SERINE_THREONINE_KINASE_SIGNALING_PATHWAY	1.72482	0.713604	3.61004	0.152579	1
GO_REGULATION_OF_PROTEIN_COMPLEX_ASSEMBLY	1.72233	1.16365	2.47794	0.00568107	1
GO_MITOTIC_CELL_CYCLE	1.72202	1.31915	2.22046	7.18257e-05	0.198095
GO_CARDIAC_MUSCLE_TISSUE_DEVELOPMENT	1.72097	0.794006	3.33629	0.13512	1
GO_CELL_JUNCTION_ASSEMBLY	1.71885	0.856972	3.14878	0.0825033	1
GO_TRANSCRIPTION_INITIATION_FROM_RNA_POLYMERASE_II_PROMOTER	1.71772	0.908061	3.01092	0.0723138	1
GO_EMBRYONIC_HEART_TUBE_DEVELOPMENT	1.7177	0.529332	4.34766	0.230075	1
GO_REGULATION_OF_CELLULAR_PH	1.71316	0.658554	3.7674	0.201227	1
GO_ER_TO_GOLGI_VESICLE_MEDIATED_TRANSPORT	1.71058	0.92672	2.94213	0.057913	1
GO_NEGATIVE_REGULATION_OF_GENE_EXPRESSION_EPIGENETIC	1.71046	0.822909	3.21644	0.105624	1
GO_SENSORY_PERCEPTION_OF_MECHANICAL_STIMULUS	1.71046	0.822909	3.21644	0.105624	1
GO_T_CELL_DIFFERENTIATION	1.71046	0.822909	3.21644	0.105624	1
GO_MUSCLE_STRUCTURE_DEVELOPMENT	1.70815	1.16116	2.44472	0.00482289	1
GO_NEGATIVE_REGULATION_OF_CATABOLIC_PROCESS	1.70576	0.980766	2.80065	0.0408546	1
GO_REGULATION_OF_MUSCLE_CELL_DIFFERENTIATION	1.70318	0.900601	2.98443	0.0737345	1
GO_BONE_DEVELOPMENT	1.70189	0.848745	3.11642	0.0849539	1
GO_RESPONSE_TO_INSULIN	1.70108	0.994243	2.75689	0.0335202	1
GO_SYNAPTIC_VESICLE_LOCALIZATION	1.70062	0.784939	3.29508	0.137337	1
GO_POSITIVE_REGULATION_OF_MUSCLE_CELL_DIFFERENTIATION	1.69934	0.703466	3.55387	0.156904	1
GO_REGULATION_OF_LIPID_TRANSPORT	1.69934	0.703466	3.55387	0.156904	1
GO_REGULATION_OF_STRIATED_MUSCLE_CELL_DIFFERENTIATION	1.69934	0.703466	3.55387	0.156904	1
GO_REGULATION_OF_VIRAL_TRANSCRIPTION	1.69808	0.59417	3.9691	0.270944	1
GO_POSITIVE_REGULATION_OF_DEPHOSPHORYLATION	1.69681	0.436621	4.77034	0.309119	1
GO_CELLULAR_RESPONSE_TO_INORGANIC_SUBSTANCE	1.69481	0.872075	3.03152	0.0950727	1
GO_REGULATION_OF_PROTEIN_TARGETING	1.69291	1.08681	2.54194	0.0149448	1
GO_DETECTION_OF_ABIOTIC_STIMULUS	1.68889	0.742183	3.38763	0.126592	1
GO_NEGATIVE_REGULATION_OF_CELLULAR_PROTEIN_LOCALIZATION	1.68527	0.840721	3.08471	0.0875743	1
GO_RETROGRADE_TRANSPORT_ENDOSOME_TO_GOLGI	1.6845	0.64799	3.70044	0.205559	1
GO_ENZYME_LINKED_RECEPTOR_PROTEIN_SIGNALING_PATHWAY	1.68284	1.257	2.21923	0.000427607	1
GO_REGULATION_OF_AUTOPHAGY	1.68106	1.02458	2.63388	0.0335579	1
GO_POSITIVE_REGULATION_OF_HYDROLASE_ACTIVITY	1.68104	1.30572	2.1407	5.68804e-05	0.156876
GO_REGULATION_OF_INTRACELLULAR_TRANSPORT	1.68079	1.23545	2.24805	0.000819284	1
GO_FC_EPSILON_RECEPTOR_SIGNALING_PATHWAY	1.67957	0.864466	3.00317	0.096579	1
GO_REGULATION_OF_PROTEIN_POLYMERIZATION	1.67955	0.930449	2.83861	0.0674211	1
GO_RESPONSE_TO_KETONE	1.67955	0.930449	2.83861	0.0674211	1
GO_SKELETAL_SYSTEM_MORPHOGENESIS	1.67955	0.930449	2.83861	0.0674211	1
GO_REGULATION_OF_ANATOMICAL_STRUCTURE_SIZE	1.67833	1.1822	2.32989	0.00300538	1
GO_REGULATION_OF_CELLULAR_PROTEIN_LOCALIZATION	1.67475	1.21187	2.27089	0.00174761	1
GO_ESTABLISHMENT_OF_PROTEIN_LOCALIZATION_TO_PLASMA_MEMBRANE	1.67461	0.693611	3.4993	0.161541	1
GO_NEGATIVE_REGULATION_OF_INTRINSIC_APOPTOTIC_SIGNALING_PATHWAY	1.67461	0.693611	3.4993	0.161541	1
GO_EXTRINSIC_APOPTOTIC_SIGNALING_PATHWAY	1.66713	0.732967	3.34207	0.183337	1
GO_NEGATIVE_REGULATION_OF_PROTEIN_COMPLEX_ASSEMBLY	1.66713	0.732967	3.34207	0.183337	1
GO_INTRINSIC_APOPTOTIC_SIGNALING_PATHWAY_IN_RESPONSE_TO_DNA_DAMAGE	1.66532	0.583195	3.8878	0.274909	1
GO_REGULATION_OF_VESICLE_FUSION	1.66532	0.583195	3.8878	0.274909	1
GO_NEGATIVE_REGULATION_OF_PROTEIN_MODIFICATION_BY_SMALL_PROTEIN_CONJUGATION_OR_REMOVAL	1.66461	0.856987	2.97534	0.0982624	1
GO_REGULATION_OF_ACTIN_FILAMENT_BASED_PROCESS	1.6638	1.06849	2.49719	0.0163424	1
GO_CHONDROITIN_SULFATE_PROTEOGLYCAN_BIOSYNTHETIC_PROCESS	1.66351	0.321775	5.44076	0.432923	1
GO_L_ALPHA_AMINO_ACID_TRANSMEMBRANE_TRANSPORT	1.66351	0.321775	5.44076	0.432923	1
GO_POSITIVE_REGULATION_OF_AMINE_TRANSPORT	1.66351	0.321775	5.44076	0.432923	1
GO_PROSTATE_GLAND_DEVELOPMENT	1.66351	0.321775	5.44076	0.432923	1
GO_REGULATION_OF_EPITHELIAL_CELL_MIGRATION	1.65793	0.898951	2.84846	0.0878479	1
GO_ANTERIOR_POSTERIOR_PATTERN_SPECIFICATION	1.65535	0.917375	2.79634	0.0696608	1
GO_MITOTIC_NUCLEAR_DIVISION	1.65217	1.11705	2.37478	0.00938993	1
GO_MYELOID_LEUKOCYTE_DIFFERENTIATION	1.65058	0.684027	3.44621	0.166481	1
GO_POTASSIUM_ION_TRANSPORT	1.6499	0.849637	2.94801	0.100121	1
GO_REGULATION_OF_CELLULAR_RESPONSE_TO_GROWTH_FACTOR_STIMULUS	1.64963	0.964901	2.67092	0.0497099	1
GO_CELLULAR_RESPONSE_TO_IONIZING_RADIATION	1.64823	0.424761	4.6219	0.318371	1
GO_CYTOPLASMIC_TRANSLATION	1.64823	0.424761	4.6219	0.318371	1
GO_CHLORIDE_TRANSPORT	1.64592	0.723968	3.2975	0.185892	1
GO_REGULATION_OF_EMBRYONIC_DEVELOPMENT	1.64592	0.723968	3.2975	0.185892	1
GO_REGULATION_OF_MUSCLE_TISSUE_DEVELOPMENT	1.64592	0.723968	3.2975	0.185892	1
GO_REGULATION_OF_SEQUESTERING_OF_CALCIUM_ION	1.64592	0.723968	3.2975	0.185892	1
GO_POSITIVE_REGULATION_OF_CELL_CYCLE	1.64186	1.07243	2.42967	0.015322	1
GO_REGULATION_OF_INTRACELLULAR_PROTEIN_TRANSPORT	1.6411	1.10279	2.37105	0.0118807	1
GO_IRON_ION_TRANSPORT	1.63942	0.50633	4.13504	0.247922	1
GO_ODONTOGENESIS_OF_DENTIN_CONTAINING_TOOTH	1.63942	0.50633	4.13504	0.247922	1
GO_SOMITOGENESIS	1.63942	0.50633	4.13504	0.247922	1
GO_PLACENTA_DEVELOPMENT	1.63726	0.817492	2.99327	0.128578	1
GO_NEURAL_NUCLEUS_DEVELOPMENT	1.63379	0.57262	3.8092	0.279371	1
GO_DNA_TEMPLATED_TRANSCRIPTION_INITIATION	1.63041	0.938491	2.67316	0.0638659	1
GO_INSULIN_RECEPTOR_SIGNALING_PATHWAY	1.62996	0.627799	3.57376	0.215391	1
GO_PROTEIN_HOMOOLIGOMERIZATION	1.62898	0.993498	2.55007	0.0370514	1
GO_NEGATIVE_REGULATION_OF_PROTEIN_MODIFICATION_PROCESS	1.62744	1.19679	2.1756	0.00178743	1
GO_AMINOGLYCAN_BIOSYNTHETIC_PROCESS	1.62378	0.750609	3.13958	0.148832	1
GO_INNATE_IMMUNE_RESPONSE_ACTIVATING_CELL_SURFACE_RECEPTOR_SIGNALING_PATHWAY	1.62378	0.750609	3.13958	0.148832	1
GO_ANTIGEN_PROCESSING_AND_PRESENTATION_OF_PEPTIDE_ANTIGEN	1.62031	0.898496	2.73544	0.0739212	1
GO_PHAGOCYTOSIS	1.62031	0.898496	2.73544	0.0739212	1
GO_ANATOMICAL_STRUCTURE_FORMATION_INVOLVED_IN_MORPHOGENESIS	1.61472	1.24664	2.06728	0.000308134	0.849833
GO_NITROGEN_COMPOUND_TRANSPORT	1.61244	1.14599	2.2204	0.00450379	1
GO_REGULATION_OF_CALCIUM_ION_TRANSPORT	1.61008	0.927055	2.63876	0.065967	1
GO_REGULATION_OF_PROTEIN_STABILITY	1.61008	0.927055	2.63876	0.065967	1
GO_REGULATION_OF_CELL_CYCLE	1.60813	1.25157	2.04396	0.000207632	0.57265
GO_EAR_DEVELOPMENT	1.60785	0.851568	2.81122	0.11689	1
GO_RESPONSE_TO_TRANSFORMING_GROWTH_FACTOR_BETA	1.60674	0.802701	2.93522	0.132723	1
GO_SIGNAL_TRANSDUCTION_BY_P53_CLASS_MEDIATOR	1.60618	0.774302	3.0122	0.168502	1
GO_MONOVALENT_INORGANIC_CATION_HOMEOSTASIS	1.60563	0.742502	3.10294	0.152337	1
GO_RESPONSE_TO_FIBROBLAST_GROWTH_FACTOR	1.60563	0.742502	3.10294	0.152337	1
GO_ACTIVATION_OF_GTPASE_ACTIVITY	1.60398	0.618189	3.51359	0.220862	1
GO_CARDIOCYTE_DIFFERENTIATION	1.60398	0.618189	3.51359	0.220862	1
GO_ERAD_PATHWAY	1.60398	0.618189	3.51359	0.220862	1
GO_ENERGY_RESERVE_METABOLIC_PROCESS	1.60289	0.495565	4.03616	0.257434	1
GO_PEPTIDE_SECRETION	1.60289	0.495565	4.03616	0.257434	1
GO_PHOSPHOLIPID_TRANSPORT	1.60289	0.495565	4.03616	0.257434	1
GO_REGULATION_OF_CARDIAC_CONDUCTION	1.60289	0.495565	4.03616	0.257434	1
GO_REGULATION_OF_INTRACELLULAR_STEROID_HORMONE_RECEPTOR_SIGNALING_PATHWAY	1.60289	0.495565	4.03616	0.257434	1
GO_STEM_CELL_PROLIFERATION	1.60289	0.495565	4.03616	0.257434	1
GO_CELLULAR_RESPONSE_TO_CAMP	1.60234	0.413521	4.48235	0.328138	1
GO_CELL_SUBSTRATE_JUNCTION_ASSEMBLY	1.60234	0.413521	4.48235	0.328138	1
GO_EMBRYONIC_HEART_TUBE_MORPHOGENESIS	1.60234	0.413521	4.48235	0.328138	1
GO_MODIFICATION_BY_SYMBIONT_OF_HOST_MORPHOLOGY_OR_PHYSIOLOGY	1.60234	0.413521	4.48235	0.328138	1
GO_NEGATIVE_REGULATION_OF_ERBB_SIGNALING_PATHWAY	1.60234	0.413521	4.48235	0.328138	1
GO_MITOCHONDRION_LOCALIZATION	1.6018	0.310536	5.21738	0.441809	1
GO_NEGATIVE_REGULATION_OF_LYMPHOCYTE_DIFFERENTIATION	1.6018	0.310536	5.21738	0.441809	1
GO_REGULATION_OF_CHONDROCYTE_DIFFERENTIATION	1.6018	0.310536	5.21738	0.441809	1
GO_SULFUR_COMPOUND_CATABOLIC_PROCESS	1.6018	0.310536	5.21738	0.441809	1
GO_ADRENERGIC_RECEPTOR_SIGNALING_PATHWAY	1.60125	0.179943	6.70262	0.376203	1
GO_DEVELOPMENTAL_PROGRAMMED_CELL_DEATH	1.60125	0.179943	6.70262	0.376203	1
GO_GASTRULATION_WITH_MOUTH_FORMING_SECOND	1.60125	0.179943	6.70262	0.376203	1
GO_GRANULOCYTE_ACTIVATION	1.60125	0.179943	6.70262	0.376203	1
GO_HYPOTHALAMUS_DEVELOPMENT	1.60125	0.179943	6.70262	0.376203	1
GO_INNERVATION	1.60125	0.179943	6.70262	0.376203	1
GO_MAMMARY_GLAND_DUCT_MORPHOGENESIS	1.60125	0.179943	6.70262	0.376203	1
GO_MISMATCH_REPAIR	1.60125	0.179943	6.70262	0.376203	1
GO_MITOCHONDRIAL_GENOME_MAINTENANCE	1.60125	0.179943	6.70262	0.376203	1
GO_NEGATIVE_REGULATION_OF_GLIAL_CELL_DIFFERENTIATION	1.60125	0.179943	6.70262	0.376203	1
GO_NEGATIVE_REGULATION_OF_PROTEIN_LOCALIZATION_TO_CELL_PERIPHERY	1.60125	0.179943	6.70262	0.376203	1
GO_N_GLYCAN_PROCESSING	1.60125	0.179943	6.70262	0.376203	1
GO_POSITIVE_REGULATION_OF_CELLULAR_RESPONSE_TO_TRANSFORMING_GROWTH_FACTOR_BETA_STIMULUS	1.60125	0.179943	6.70262	0.376203	1
GO_POSITIVE_REGULATION_OF_NATURAL_KILLER_CELL_MEDIATED_IMMUNITY	1.60125	0.179943	6.70262	0.376203	1
GO_PROTEIN_ADP_RIBOSYLATION	1.60125	0.179943	6.70262	0.376203	1
GO_REGULATION_OF_AMINO_ACID_TRANSPORT	1.60125	0.179943	6.70262	0.376203	1
GO_REGULATION_OF_ANOIKIS	1.60125	0.179943	6.70262	0.376203	1
GO_REGULATION_OF_ASTROCYTE_DIFFERENTIATION	1.60125	0.179943	6.70262	0.376203	1
GO_REGULATION_OF_HISTONE_DEACETYLATION	1.60125	0.179943	6.70262	0.376203	1
GO_REGULATION_OF_TRANSCRIPTION_INITIATION_FROM_RNA_POLYMERASE_II_PROMOTER	1.60125	0.179943	6.70262	0.376203	1
GO_REGULATION_OF_VOLTAGE_GATED_CALCIUM_CHANNEL_ACTIVITY	1.60125	0.179943	6.70262	0.376203	1
GO_RESPONSE_TO_ACIDIC_PH	1.60125	0.179943	6.70262	0.376203	1
GO_RESPONSE_TO_INTERFERON_ALPHA	1.60125	0.179943	6.70262	0.376203	1
GO_RESPONSE_TO_X_RAY	1.60125	0.179943	6.70262	0.376203	1
GO_POSITIVE_REGULATION_OF_PROTEIN_COMPLEX_ASSEMBLY	1.59896	0.904537	2.65703	0.0831773	1
GO_SODIUM_ION_TRANSPORT	1.5919	0.795505	2.90691	0.135107	1
GO_POSITIVE_REGULATION_OF_CELLULAR_AMIDE_METABOLIC_PROCESS	1.58789	0.734558	3.06714	0.156085	1
GO_INORGANIC_ION_TRANSMEMBRANE_TRANSPORT	1.58718	1.14934	2.15023	0.00413809	1
GO_NOTCH_SIGNALING_PATHWAY	1.58541	0.698242	3.17058	0.195437	1
GO_POSITIVE_REGULATION_OF_EXOCYTOSIS	1.57882	0.608865	3.45553	0.226683	1
GO_REGULATION_OF_CATION_CHANNEL_ACTIVITY	1.57882	0.608865	3.45553	0.226683	1
GO_REGULATION_OF_VIRAL_GENOME_REPLICATION	1.57882	0.608865	3.45553	0.226683	1
GO_MUSCLE_TISSUE_DEVELOPMENT	1.57577	0.936574	2.51773	0.0618195	1
GO_MEMBRANE_BUDDING	1.57053	0.726779	3.03214	0.160069	1
GO_HOMEOSTASIS_OF_NUMBER_OF_CELLS	1.57016	0.832165	2.74304	0.121739	1
GO_CELL_PROJECTION_ASSEMBLY	1.56972	0.946006	2.48029	0.0678374	1
GO_POSITIVE_REGULATION_OF_CYTOPLASMIC_TRANSPORT	1.56924	0.980037	2.40877	0.0488366	1
GO_ION_TRANSMEMBRANE_TRANSPORT	1.5689	1.19638	2.03085	0.00107966	1
GO_CELLULAR_RESPONSE_TO_RETINOIC_ACID	1.56794	0.485237	3.9424	0.382485	1
GO_POSITIVE_REGULATION_OF_LYASE_ACTIVITY	1.56794	0.485237	3.9424	0.382485	1
GO_REGULATION_OF_RESPONSE_TO_OXIDATIVE_STRESS	1.56794	0.485237	3.9424	0.382485	1
GO_CIRCULATORY_SYSTEM_DEVELOPMENT	1.56703	1.17439	2.05982	0.00223153	1
GO_SINGLE_ORGANISM_CELLULAR_LOCALIZATION	1.56529	1.2026	2.01262	0.000873889	1
GO_NEGATIVE_REGULATION_OF_CELL_ADHESION	1.56137	0.899681	2.55663	0.0958777	1
GO_FEEDING_BEHAVIOR	1.56097	0.648181	3.24996	0.253936	1
GO_REGULATION_OF_DNA_BIOSYNTHETIC_PROCESS	1.56097	0.648181	3.24996	0.253936	1
GO_RECEPTOR_INTERNALIZATION	1.55894	0.402912	4.35093	0.338373	1
GO_REGULATION_OF_MITOCHONDRIAL_OUTER_MEMBRANE_PERMEABILIZATION_INVOLVED_IN_APOPTOTIC_SIGNALING_PATHWAY	1.55894	0.402912	4.35093	0.338373	1
GO_POSITIVE_REGULATION_OF_CATION_TRANSMEMBRANE_TRANSPORT	1.55443	0.599814	3.39952	0.232839	1
GO_POSITIVE_REGULATION_OF_ORGANELLE_ORGANIZATION	1.55182	1.12412	2.10171	0.00603716	1
GO_MYELOID_CELL_DIFFERENTIATION	1.55047	0.842174	2.65769	0.136715	1
GO_REGULATION_OF_PEPTIDE_TRANSPORT	1.5502	0.921713	2.47578	0.0654297	1
GO_NEGATIVE_REGULATION_OF_RESPONSE_TO_EXTERNAL_STIMULUS	1.54892	0.945713	2.42151	0.0575463	1
GO_CELLULAR_RESPONSE_TO_ALCOHOL	1.54746	0.682079	3.09122	0.203289	1
GO_NEGATIVE_REGULATION_OF_EPITHELIAL_CELL_PROLIFERATION	1.54746	0.682079	3.09122	0.203289	1
GO_POSITIVE_REGULATION_OF_CELL_DEATH	1.54703	1.12444	2.08905	0.00655718	1
GO_PROTEIN_DNA_COMPLEX_SUBUNIT_ORGANIZATION	1.54661	0.905995	2.49926	0.0794486	1
GO_RESPONSE_TO_NITROGEN_COMPOUND	1.5465	1.17944	2.00156	0.00151856	1
GO_CARDIAC_CELL_DEVELOPMENT	1.54449	0.300058	5.01218	0.451333	1
GO_CARDIAC_MUSCLE_TISSUE_MORPHOGENESIS	1.54449	0.300058	5.01218	0.451333	1
GO_CYCLIC_NUCLEOTIDE_BIOSYNTHETIC_PROCESS	1.54449	0.300058	5.01218	0.451333	1
GO_LONG_TERM_SYNAPTIC_POTENTIATION	1.54449	0.300058	5.01218	0.451333	1
GO_NEUTRAL_AMINO_ACID_TRANSPORT	1.54449	0.300058	5.01218	0.451333	1
GO_SIGNAL_TRANSDUCTION_IN_ABSENCE_OF_LIGAND	1.54449	0.300058	5.01218	0.451333	1
GO_TRNA_TRANSPORT	1.54449	0.300058	5.01218	0.451333	1
GO_REGULATION_OF_TRANSMEMBRANE_RECEPTOR_PROTEIN_SERINE_THREONINE_KINASE_SIGNALING_PATHWAY	1.54401	0.85723	2.60248	0.110763	1
GO_REGULATION_OF_ANION_TRANSPORT	1.54342	0.744923	2.88963	0.178029	1
GO_NCRNA_TRANSCRIPTION	1.54006	0.639802	3.20427	0.257527	1
GO_CELLULAR_RESPONSE_TO_HYDROGEN_PEROXIDE	1.53449	0.475327	3.85235	0.387294	1
GO_POSITIVE_REGULATION_OF_SMOOTH_MUSCLE_CELL_PROLIFERATION	1.53449	0.475327	3.85235	0.387294	1
GO_POSITIVE_REGULATION_OF_DNA_REPLICATION	1.53079	0.591027	3.34466	0.33337	1
GO_POSITIVE_REGULATION_OF_PEPTIDE_SECRETION	1.53079	0.591027	3.34466	0.33337	1
GO_PROTEOGLYCAN_METABOLIC_PROCESS	1.53079	0.591027	3.34466	0.33337	1
GO_SEGMENTATION	1.53079	0.591027	3.34466	0.33337	1
GO_CELL_FATE_COMMITMENT	1.52877	0.86576	2.53689	0.122951	1
GO_REGULATION_OF_MYELOID_CELL_DIFFERENTIATION	1.52844	0.830512	2.61894	0.139332	1
GO_NEGATIVE_REGULATION_OF_PHOSPHORUS_METABOLIC_PROCESS	1.52495	1.089	2.09094	0.0106464	1
GO_REGULATION_OF_RESPONSE_TO_EXTRACELLULAR_STIMULUS	1.52255	0.807564	2.6569	0.130577	1
GO_IMMUNE_RESPONSE_REGULATING_CELL_SURFACE_RECEPTOR_SIGNALING_PATHWAY	1.52209	0.97033	2.29683	0.0476291	1
GO_CELLULAR_RESPONSE_TO_OXYGEN_LEVELS	1.5216	0.761335	2.77379	0.199058	1
GO_POSITIVE_REGULATION_OF_BINDING	1.52065	0.704399	2.93175	0.227597	1
GO_REGULATION_OF_SMOOTH_MUSCLE_CELL_PROLIFERATION	1.5197	0.631636	3.15984	0.261463	1
GO_NON_RECOMBINATIONAL_REPAIR	1.51876	0.533892	3.52517	0.30173	1
GO_REGULATION_OF_IMMUNOGLOBULIN_PRODUCTION	1.51782	0.392779	4.2269	0.349027	1
GO_RESPONSE_TO_GLUCAGON	1.51782	0.392779	4.2269	0.349027	1
GO_BLOOD_VESSEL_REMODELING	1.51689	0.171092	6.30109	0.64377	1
GO_CARDIAC_ATRIUM_DEVELOPMENT	1.51689	0.171092	6.30109	0.64377	1
GO_HISTONE_DEUBIQUITINATION	1.51689	0.171092	6.30109	0.64377	1
GO_NCRNA_CATABOLIC_PROCESS	1.51689	0.171092	6.30109	0.64377	1
GO_NEGATIVE_REGULATION_OF_FIBROBLAST_PROLIFERATION	1.51689	0.171092	6.30109	0.64377	1
GO_NEGATIVE_REGULATION_OF_RETINOIC_ACID_RECEPTOR_SIGNALING_PATHWAY	1.51689	0.171092	6.30109	0.64377	1
GO_POSITIVE_REGULATION_OF_CIRCADIAN_RHYTHM	1.51689	0.171092	6.30109	0.64377	1
GO_REGULATION_OF_FIBROBLAST_GROWTH_FACTOR_RECEPTOR_SIGNALING_PATHWAY	1.51689	0.171092	6.30109	0.64377	1
GO_REGULATION_OF_INTRINSIC_APOPTOTIC_SIGNALING_PATHWAY_BY_P53_CLASS_MEDIATOR	1.51689	0.171092	6.30109	0.64377	1
GO_REGULATION_OF_PROTEIN_HOMODIMERIZATION_ACTIVITY	1.51689	0.171092	6.30109	0.64377	1
GO_REGULATION_OF_TRANSFORMING_GROWTH_FACTOR_BETA_PRODUCTION	1.51689	0.171092	6.30109	0.64377	1
GO_REGULATION_OF_TRANSLATIONAL_ELONGATION	1.51689	0.171092	6.30109	0.64377	1
GO_RIBOSOMAL_LARGE_SUBUNIT_ASSEMBLY	1.51689	0.171092	6.30109	0.64377	1
GO_SENSORY_PERCEPTION_OF_TEMPERATURE_STIMULUS	1.51689	0.171092	6.30109	0.64377	1
GO_SNRNA_PROCESSING	1.51689	0.171092	6.30109	0.64377	1
GO_SYNCYTIUM_FORMATION	1.51689	0.171092	6.30109	0.64377	1
GO_MAINTENANCE_OF_LOCATION_IN_CELL	1.50785	0.582463	3.29224	0.336474	1
GO_REGULATION_OF_CALCIUM_ION_TRANSPORT_INTO_CYTOSOL	1.50785	0.582463	3.29224	0.336474	1
GO_REGULATION_OF_ERBB_SIGNALING_PATHWAY	1.50785	0.582463	3.29224	0.336474	1
GO_NEGATIVE_REGULATION_OF_MULTICELLULAR_ORGANISMAL_PROCESS	1.5058	1.1634	1.92624	0.00171327	1
GO_REGULATION_OF_MAP_KINASE_ACTIVITY	1.50534	0.950627	2.28903	0.0591719	1
GO_AMINO_ACID_TRANSPORT	1.50472	0.69724	2.89973	0.230421	1
GO_NEGATIVE_REGULATION_OF_CELL_GROWTH	1.50367	0.776344	2.67762	0.16319	1
GO_BONE_MORPHOGENESIS	1.50243	0.465818	3.76634	0.392614	1
GO_NEGATIVE_REGULATION_OF_OSSIFICATION	1.50243	0.465818	3.76634	0.392614	1
GO_PROTEIN_TETRAMERIZATION	1.49946	0.724312	2.80413	0.187677	1
GO_PATTERN_SPECIFICATION_PROCESS	1.49712	0.994243	2.1836	0.0419142	1
GO_PEPTIDYL_TYROSINE_MODIFICATION	1.49654	0.8136	2.56242	0.144512	1
GO_BODY_FLUID_SECRETION	1.49249	0.525012	3.46044	0.308337	1
GO_G1_DNA_DAMAGE_CHECKPOINT	1.49249	0.525012	3.46044	0.308337	1
GO_LYMPHOCYTE_COSTIMULATION	1.49249	0.525012	3.46044	0.308337	1
GO_POSITIVE_REGULATION_OF_MYELOID_CELL_DIFFERENTIATION	1.49249	0.525012	3.46044	0.308337	1
GO_POSITIVE_REGULATION_OF_INTRACELLULAR_PROTEIN_TRANSPORT	1.49183	0.900031	2.35408	0.0997614	1
GO_CELLULAR_RESPONSE_TO_HEAT	1.49115	0.290206	4.82198	0.461412	1
GO_MATING	1.49115	0.290206	4.82198	0.461412	1
GO_MYOBLAST_DIFFERENTIATION	1.49115	0.290206	4.82198	0.461412	1
GO_NEGATIVE_REGULATION_OF_BMP_SIGNALING_PATHWAY	1.49115	0.290206	4.82198	0.461412	1
GO_POSITIVE_REGULATION_OF_PROTEIN_TYROSINE_KINASE_ACTIVITY	1.49115	0.290206	4.82198	0.461412	1
GO_POSITIVE_REGULATION_OF_REACTIVE_OXYGEN_SPECIES_BIOSYNTHETIC_PROCESS	1.49115	0.290206	4.82198	0.461412	1
GO_POSITIVE_REGULATION_OF_RELEASE_OF_SEQUESTERED_CALCIUM_ION_INTO_CYTOSOL	1.49115	0.290206	4.82198	0.461412	1
GO_RESPONSE_TO_TESTOSTERONE	1.49115	0.290206	4.82198	0.461412	1
GO_RNA_CAPPING	1.49115	0.290206	4.82198	0.461412	1
GO_SOMATIC_DIVERSIFICATION_OF_IMMUNE_RECEPTORS	1.49115	0.290206	4.82198	0.461412	1
GO_TRABECULA_MORPHOGENESIS	1.49115	0.290206	4.82198	0.461412	1
GO_ORGANELLE_FISSION	1.49063	1.04718	2.07278	0.0237691	1
GO_REGULATION_OF_HOMEOSTATIC_PROCESS	1.48929	1.01471	2.1258	0.0336803	1
GO_ACTIVATION_OF_PROTEIN_KINASE_ACTIVITY	1.48324	0.90641	2.31643	0.0838242	1
GO_SKELETAL_SYSTEM_DEVELOPMENT	1.48115	0.997051	2.13569	0.0386615	1
GO_OSSIFICATION	1.4807	0.854218	2.42084	0.139751	1
GO_MODIFICATION_OF_MORPHOLOGY_OR_PHYSIOLOGY_OF_OTHER_ORGANISM	1.48056	0.615904	3.07456	0.270319	1
GO_REGULATION_OF_ACTIN_FILAMENT_LENGTH	1.47981	0.764306	2.63364	0.168654	1
GO_CELLULAR_RESPONSE_TO_CALCIUM_ION	1.47882	0.383157	4.1098	0.360055	1
GO_NEGATIVE_REGULATION_OF_AUTOPHAGY	1.47882	0.383157	4.1098	0.360055	1
GO_NEGATIVE_REGULATION_OF_MUSCLE_CELL_DIFFERENTIATION	1.47882	0.383157	4.1098	0.360055	1
GO_NEGATIVE_REGULATION_OF_PEPTIDE_SECRETION	1.47882	0.383157	4.1098	0.360055	1
GO_REGULATION_OF_CARTILAGE_DEVELOPMENT	1.47882	0.383157	4.1098	0.360055	1
GO_RESPONSE_TO_PROGESTERONE	1.47882	0.383157	4.1098	0.360055	1
GO_GLAND_DEVELOPMENT	1.47793	0.967214	2.18195	0.0628759	1
GO_POSITIVE_REGULATION_OF_CELLULAR_PROTEIN_LOCALIZATION	1.47793	0.967214	2.18195	0.0628759	1
GO_REGULATION_OF_PROTEIN_LOCALIZATION	1.47623	1.13886	1.89096	0.00285389	1
GO_MACROMOLECULAR_COMPLEX_DISASSEMBLY	1.47453	0.819526	2.4819	0.159413	1
GO_AMINOGLYCAN_CATABOLIC_PROCESS	1.47168	0.456679	3.68395	0.398414	1
GO_REGULATION_OF_BLOOD_CIRCULATION	1.46994	0.887081	2.31872	0.102814	1
GO_ADENYLATE_CYCLASE_ACTIVATING_G_PROTEIN_COUPLED_RECEPTOR_SIGNALING_PATHWAY	1.4671	0.516423	3.39805	0.315305	1
GO_PROTEIN_N_LINKED_GLYCOSYLATION	1.4671	0.516423	3.39805	0.315305	1
GO_ACTIN_FILAMENT_ORGANIZATION	1.46693	0.778807	2.55684	0.182728	1
GO_EPITHELIAL_CELL_DEVELOPMENT	1.46593	0.797361	2.50835	0.151154	1
GO_POSITIVE_REGULATION_OF_PROTEIN_MODIFICATION_BY_SMALL_PROTEIN_CONJUGATION_OR_REMOVAL	1.4651	0.814395	2.46546	0.160928	1
GO_ENDOMEMBRANE_SYSTEM_ORGANIZATION	1.46346	1.00849	2.06856	0.0402502	1
GO_REGULATION_OF_CATION_TRANSMEMBRANE_TRANSPORT	1.456	0.79209	2.49077	0.199017	1
GO_RESPONSE_TO_PEPTIDE	1.45283	0.965297	2.11784	0.0580821	1
GO_VASCULATURE_DEVELOPMENT	1.45081	0.994519	2.05984	0.0391619	1
GO_DEPHOSPHORYLATION	1.44949	0.896711	2.24098	0.0943185	1
GO_SECRETION_BY_CELL	1.44798	1.00316	2.03731	0.0351752	1
GO_MUSCLE_ORGAN_DEVELOPMENT	1.44784	0.849348	2.33558	0.121058	1
GO_ADENYLATE_CYCLASE_MODULATING_G_PROTEIN_COUPLED_RECEPTOR_SIGNALING_PATHWAY	1.44498	0.724027	2.62924	0.213599	1
GO_CELL_CYCLE_G2_M_PHASE_TRANSITION	1.44458	0.698519	2.69763	0.261909	1
GO_REGULATION_OF_RESPONSE_TO_DNA_DAMAGE_STIMULUS	1.44458	0.698519	2.69763	0.261909	1
GO_POSITIVE_REGULATION_OF_EPITHELIAL_CELL_MIGRATION	1.44336	0.600914	2.99371	0.280412	1
GO_REGIONALIZATION	1.44312	0.892848	2.23089	0.0955667	1
GO_SNRNA_METABOLIC_PROCESS	1.44296	0.558295	3.14306	0.348137	1
GO_VESICLE_COATING	1.44256	0.508112	3.33806	0.322615	1
GO_POSITIVE_REGULATION_OF_ENDOTHELIAL_CELL_PROLIFERATION	1.44216	0.447888	3.60543	0.404662	1
GO_B_CELL_PROLIFERATION	1.44136	0.28105	4.64549	0.471972	1
GO_EXTRINSIC_APOPTOTIC_SIGNALING_PATHWAY_VIA_DEATH_DOMAIN_RECEPTORS	1.44136	0.28105	4.64549	0.471972	1
GO_MORPHOGENESIS_OF_AN_EPITHELIAL_SHEET	1.44136	0.28105	4.64549	0.471972	1
GO_MUSCLE_FIBER_DEVELOPMENT	1.44136	0.28105	4.64549	0.471972	1
GO_POSITIVE_REGULATION_OF_B_CELL_PROLIFERATION	1.44136	0.28105	4.64549	0.471972	1
GO_REGULATION_OF_INTRINSIC_APOPTOTIC_SIGNALING_PATHWAY_IN_RESPONSE_TO_DNA_DAMAGE	1.44136	0.28105	4.64549	0.471972	1
GO_REGULATION_OF_MEMBRANE_LIPID_DISTRIBUTION	1.44136	0.28105	4.64549	0.471972	1
GO_REGULATION_OF_PHOSPHATIDYLINOSITOL_3_KINASE_ACTIVITY	1.44136	0.28105	4.64549	0.471972	1
GO_REGULATION_OF_PHOSPHOLIPASE_C_ACTIVITY	1.44136	0.28105	4.64549	0.471972	1
GO_ACTIN_NUCLEATION	1.44096	0.163068	5.94432	0.651044	1
GO_CELLULAR_RESPONSE_TO_PROSTAGLANDIN_STIMULUS	1.44096	0.163068	5.94432	0.651044	1
GO_NEGATIVE_REGULATION_OF_AMINE_TRANSPORT	1.44096	0.163068	5.94432	0.651044	1
GO_NEGATIVE_REGULATION_OF_BLOOD_VESSEL_ENDOTHELIAL_CELL_MIGRATION	1.44096	0.163068	5.94432	0.651044	1
GO_NEGATIVE_REGULATION_OF_EXOCYTOSIS	1.44096	0.163068	5.94432	0.651044	1
GO_NEGATIVE_REGULATION_OF_LIPID_TRANSPORT	1.44096	0.163068	5.94432	0.651044	1
GO_NEGATIVE_REGULATION_OF_OSTEOCLAST_DIFFERENTIATION	1.44096	0.163068	5.94432	0.651044	1
GO_NEUROMUSCULAR_SYNAPTIC_TRANSMISSION	1.44096	0.163068	5.94432	0.651044	1
GO_NUCLEOTIDE_EXCISION_REPAIR_PREINCISION_COMPLEX_ASSEMBLY	1.44096	0.163068	5.94432	0.651044	1
GO_POSITIVE_REGULATION_OF_BLOOD_VESSEL_ENDOTHELIAL_CELL_MIGRATION	1.44096	0.163068	5.94432	0.651044	1
GO_POSITIVE_REGULATION_OF_PEPTIDYL_THREONINE_PHOSPHORYLATION	1.44096	0.163068	5.94432	0.651044	1
GO_REGULATION_OF_CAMP_MEDIATED_SIGNALING	1.44096	0.163068	5.94432	0.651044	1
GO_REGULATION_OF_CELLULAR_SENESCENCE	1.44096	0.163068	5.94432	0.651044	1
GO_SCHWANN_CELL_DIFFERENTIATION	1.44096	0.163068	5.94432	0.651044	1
GO_WALKING_BEHAVIOR	1.44096	0.163068	5.94432	0.651044	1
GO_REGULATION_OF_ION_HOMEOSTASIS	1.43653	0.781755	2.45655	0.201853	1
GO_DNA_CONFORMATION_CHANGE	1.43482	0.866306	2.26197	0.138347	1
GO_POSITIVE_REGULATION_OF_PROTEOLYSIS	1.42565	0.926073	2.11724	0.0816856	1
GO_REGULATION_OF_CELLULAR_COMPONENT_MOVEMENT	1.42367	1.06021	1.88135	0.0149967	1
GO_CELLULAR_MACROMOLECULAR_COMPLEX_ASSEMBLY	1.42291	1.05113	1.89375	0.0196492	1
GO_REGULATION_OF_PH	1.42255	0.550661	3.09636	0.352757	1
GO_PALATE_DEVELOPMENT	1.41883	0.500066	3.27995	0.448733	1
GO_POSITIVE_REGULATION_OF_PROTEIN_KINASE_B_SIGNALING	1.41883	0.500066	3.27995	0.448733	1
GO_REGULATION_OF_CALCIUM_MEDIATED_SIGNALING	1.41883	0.500066	3.27995	0.448733	1
GO_TISSUE_REMODELING	1.41883	0.500066	3.27995	0.448733	1
GO_PROTEIN_LOCALIZATION_TO_ORGANELLE	1.41455	0.994466	1.9653	0.0439246	1
GO_NEGATIVE_REGULATION_OF_TRANSFORMING_GROWTH_FACTOR_BETA_RECEPTOR_SIGNALING_PATHWAY	1.4138	0.439441	3.53004	0.411327	1
GO_REGULATION_OF_HORMONE_SECRETION	1.41027	0.827767	2.27347	0.160887	1
GO_MUSCLE_ORGAN_MORPHOGENESIS	1.40651	0.365258	3.89411	0.535221	1
GO_NEGATIVE_REGULATION_OF_PROTEIN_POLYMERIZATION	1.40651	0.365258	3.89411	0.535221	1
GO_NEGATIVE_REGULATION_OF_RESPONSE_TO_DNA_DAMAGE_STIMULUS	1.40651	0.365258	3.89411	0.535221	1
GO_POSITIVE_REGULATION_OF_REGULATED_SECRETORY_PATHWAY	1.40651	0.365258	3.89411	0.535221	1
GO_REGULATION_OF_SKELETAL_MUSCLE_TISSUE_DEVELOPMENT	1.40651	0.365258	3.89411	0.535221	1
GO_IMMUNE_SYSTEM_DEVELOPMENT	1.40418	0.995816	1.93622	0.0403101	1
GO_EPITHELIUM_DEVELOPMENT	1.40279	1.06665	1.81999	0.0131045	1
GO_CELLULAR_RESPONSE_TO_BIOTIC_STIMULUS	1.40189	0.725073	2.49023	0.237743	1
GO_NEGATIVE_REGULATION_OF_HOMEOSTATIC_PROCESS	1.40185	0.650925	2.69373	0.333174	1
GO_PROTEIN_OLIGOMERIZATION	1.39965	0.9369	2.02714	0.0840697	1
GO_REGULATION_OF_FIBROBLAST_PROLIFERATION	1.39586	0.492276	3.22426	0.452307	1
GO_NEGATIVE_REGULATION_OF_CELL_DEATH	1.39508	1.05176	1.82374	0.0167104	1
GO_POSITIVE_REGULATION_OF_NEURAL_PRECURSOR_CELL_PROLIFERATION	1.39478	0.272429	4.48266	0.482942	1
GO_REGULATION_OF_PEPTIDYL_THREONINE_PHOSPHORYLATION	1.39478	0.272429	4.48266	0.482942	1
GO_MAMMARY_GLAND_DEVELOPMENT	1.39094	0.579798	2.88006	0.38783	1
GO_RESPONSE_TO_DRUG	1.38881	0.923412	2.02271	0.101005	1
GO_WATER_HOMEOSTASIS	1.38652	0.431299	3.45773	0.418381	1
GO_NEGATIVE_REGULATION_OF_TRANSPORT	1.38335	0.938002	1.98178	0.0773251	1
GO_CELLULAR_PROTEIN_COMPLEX_ASSEMBLY	1.38284	0.8746	2.09899	0.145096	1
GO_NEGATIVE_REGULATION_OF_CELLULAR_RESPONSE_TO_GROWTH_FACTOR_STIMULUS	1.38199	0.611285	2.74699	0.316451	1
GO_CATION_TRANSPORT	1.38144	1.03428	1.81678	0.0225227	1
GO_INTRINSIC_APOPTOTIC_SIGNALING_PATHWAY	1.38134	0.668769	2.5753	0.277075	1
GO_RESPONSE_TO_ORGANIC_CYCLIC_COMPOUND	1.37847	1.04618	1.79123	0.0197639	1
GO_POSITIVE_REGULATION_OF_CALCIUM_ION_TRANSPORT	1.3743	0.573077	2.84406	0.391065	1
GO_REGULATION_OF_SYSTEM_PROCESS	1.37414	0.937374	1.95862	0.0820564	1
GO_ERBB_SIGNALING_PATHWAY	1.37362	0.484672	3.16987	0.45627	1
GO_NEGATIVE_REGULATION_OF_TRANSMEMBRANE_TRANSPORT	1.37362	0.484672	3.16987	0.45627	1
GO_ODONTOGENESIS	1.37362	0.484672	3.16987	0.45627	1
GO_MULTICELLULAR_ORGANISMAL_WATER_HOMEOSTASIS	1.37294	0.356921	3.79428	0.540382	1
GO_POSITIVE_REGULATION_OF_CALCIUM_ION_IMPORT	1.37294	0.356921	3.79428	0.540382	1
GO_POSITIVE_REGULATION_OF_INTRINSIC_APOPTOTIC_SIGNALING_PATHWAY	1.37294	0.356921	3.79428	0.540382	1
GO_REGULATION_OF_B_CELL_PROLIFERATION	1.37294	0.356921	3.79428	0.540382	1
GO_REGULATION_OF_MITOCHONDRIAL_MEMBRANE_POTENTIAL	1.37294	0.356921	3.79428	0.540382	1
GO_REGULATION_OF_POTASSIUM_ION_TRANSMEMBRANE_TRANSPORT	1.37294	0.356921	3.79428	0.540382	1
GO_ACTIVATION_OF_PHOSPHOLIPASE_C_ACTIVITY	1.37227	0.155822	5.62494	0.658878	1
GO_CELLULAR_RESPONSE_TO_INTERLEUKIN_4	1.37227	0.155822	5.62494	0.658878	1
GO_CELL_SUBSTRATE_ADHERENS_JUNCTION_ASSEMBLY	1.37227	0.155822	5.62494	0.658878	1
GO_COLLAGEN_FIBRIL_ORGANIZATION	1.37227	0.155822	5.62494	0.658878	1
GO_GOLGI_TO_PLASMA_MEMBRANE_PROTEIN_TRANSPORT	1.37227	0.155822	5.62494	0.658878	1
GO_HEART_TRABECULA_MORPHOGENESIS	1.37227	0.155822	5.62494	0.658878	1
GO_HINDLIMB_MORPHOGENESIS	1.37227	0.155822	5.62494	0.658878	1
GO_NEGATIVE_REGULATION_OF_LYMPHOCYTE_APOPTOTIC_PROCESS	1.37227	0.155822	5.62494	0.658878	1
GO_NEGATIVE_REGULATION_OF_TOLL_LIKE_RECEPTOR_SIGNALING_PATHWAY	1.37227	0.155822	5.62494	0.658878	1
GO_POSITIVE_REGULATION_OF_B_CELL_MEDIATED_IMMUNITY	1.37227	0.155822	5.62494	0.658878	1
GO_POSITIVE_REGULATION_OF_CALCIUM_ION_DEPENDENT_EXOCYTOSIS	1.37227	0.155822	5.62494	0.658878	1
GO_REGULATION_OF_CARDIAC_MUSCLE_CELL_PROLIFERATION	1.37227	0.155822	5.62494	0.658878	1
GO_REGULATION_OF_ENDOTHELIAL_CELL_DIFFERENTIATION	1.37227	0.155822	5.62494	0.658878	1
GO_REGULATION_OF_KERATINOCYTE_PROLIFERATION	1.37227	0.155822	5.62494	0.658878	1
GO_REGULATION_OF_LAMELLIPODIUM_ASSEMBLY	1.37227	0.155822	5.62494	0.658878	1
GO_RESPONSE_TO_PROSTAGLANDIN_E	1.37227	0.155822	5.62494	0.658878	1
GO_T_CELL_DIFFERENTIATION_INVOLVED_IN_IMMUNE_RESPONSE	1.37227	0.155822	5.62494	0.658878	1
GO_POSITIVE_REGULATION_OF_INTRACELLULAR_TRANSPORT	1.37172	0.89161	2.03569	0.111398	1
GO_SECRETION	1.37166	0.977055	1.88405	0.0550373	1
GO_RESPONSE_TO_CARBOHYDRATE	1.36474	0.684837	2.47818	0.297261	1
GO_ENDOCYTOSIS	1.36374	0.9456	1.91687	0.0779746	1
GO_PLASMA_MEMBRANE_ORGANIZATION	1.36358	0.742929	2.32804	0.275674	1
GO_MULTICELLULAR_ORGANISMAL_MACROMOLECULE_METABOLIC_PROCESS	1.36028	0.423451	3.38824	0.425792	1
GO_POSITIVE_REGULATION_OF_CELL_CYCLE_PHASE_TRANSITION	1.36028	0.423451	3.38824	0.425792	1
GO_RIBONUCLEOSIDE_DIPHOSPHATE_METABOLIC_PROCESS	1.36028	0.423451	3.38824	0.425792	1
GO_MUSCLE_CELL_DEVELOPMENT	1.35804	0.566484	2.80895	0.394607	1
GO_RESPONSE_TO_PURINE_CONTAINING_COMPOUND	1.35756	0.657555	2.52943	0.363698	1
GO_CELL_PROLIFERATION	1.35474	0.983038	1.8311	0.0576578	1
GO_POSITIVE_REGULATION_OF_ESTABLISHMENT_OF_PROTEIN_LOCALIZATION	1.35346	0.938553	1.9022	0.0797852	1
GO_POSITIVE_REGULATION_OF_MITOTIC_CELL_CYCLE	1.35303	0.598845	2.6871	0.421995	1
GO_POSITIVE_REGULATION_OF_SEQUENCE_SPECIFIC_DNA_BINDING_TRANSCRIPTION_FACTOR_ACTIVITY	1.35262	0.753223	2.27091	0.232967	1
GO_DNA_DAMAGE_RESPONSE_DETECTION_OF_DNA_DAMAGE	1.35112	0.264321	4.3298	0.494257	1
GO_MEMBRANE_INVAGINATION	1.35112	0.264321	4.3298	0.494257	1
GO_MYOFIBRIL_ASSEMBLY	1.35112	0.264321	4.3298	0.494257	1
GO_PHAGOSOME_MATURATION	1.35112	0.264321	4.3298	0.494257	1
GO_POSITIVE_REGULATION_OF_CALCIUM_MEDIATED_SIGNALING	1.35112	0.264321	4.3298	0.494257	1
GO_REGULATION_OF_B_CELL_MEDIATED_IMMUNITY	1.35112	0.264321	4.3298	0.494257	1
GO_LIPID_PHOSPHORYLATION	1.34635	0.52213	2.92258	0.494925	1
GO_POSITIVE_REGULATION_OF_PROTEIN_POLYMERIZATION	1.34635	0.52213	2.92258	0.494925	1
GO_REGULATION_OF_CELLULAR_AMINE_METABOLIC_PROCESS	1.34635	0.52213	2.92258	0.494925	1
GO_LEUKOCYTE_DIFFERENTIATION	1.34475	0.81294	2.11661	0.192809	1
GO_REGULATION_OF_METAL_ION_TRANSPORT	1.34276	0.831844	2.07226	0.171988	1
GO_REGULATION_OF_PROTEIN_UBIQUITINATION_INVOLVED_IN_UBIQUITIN_DEPENDENT_PROTEIN_CATABOLIC_PROCESS	1.34217	0.560099	2.77467	0.398446	1
GO_CELLULAR_RESPONSE_TO_FATTY_ACID	1.34093	0.348955	3.69918	0.545986	1
GO_EMBRYONIC_PATTERN_SPECIFICATION	1.34093	0.348955	3.69918	0.545986	1
GO_POSITIVE_REGULATION_OF_ANION_TRANSPORT	1.34093	0.348955	3.69918	0.545986	1
GO_POSITIVE_REGULATION_OF_CALCIUM_ION_TRANSMEMBRANE_TRANSPORT	1.34093	0.348955	3.69918	0.545986	1
GO_POSITIVE_REGULATION_OF_TUMOR_NECROSIS_FACTOR_SUPERFAMILY_CYTOKINE_PRODUCTION	1.34093	0.348955	3.69918	0.545986	1
GO_REGULATION_OF_SMOOTH_MUSCLE_CELL_MIGRATION	1.34093	0.348955	3.69918	0.545986	1
GO_NEGATIVE_REGULATION_OF_ION_TRANSPORT	1.339	0.592812	2.65807	0.424235	1
GO_POLYSACCHARIDE_METABOLIC_PROCESS	1.33502	0.415883	3.32134	0.433533	1
GO_REGULATION_OF_TOR_SIGNALING	1.33502	0.415883	3.32134	0.433533	1
GO_CELL_CYCLE_PHASE_TRANSITION	1.33405	0.783871	2.14751	0.220331	1
GO_POSITIVE_REGULATION_OF_PEPTIDYL_TYROSINE_PHOSPHORYLATION	1.33301	0.669296	2.41871	0.306235	1
GO_REGULATION_OF_SEQUENCE_SPECIFIC_DNA_BINDING_TRANSCRIPTION_FACTOR_ACTIVITY	1.33116	0.842459	2.01878	0.189434	1
GO_SINGLE_ORGANISM_CELL_ADHESION	1.32999	0.896765	1.91397	0.120404	1
GO_NEGATIVE_REGULATION_OF_ESTABLISHMENT_OF_PROTEIN_LOCALIZATION	1.32979	0.724908	2.26879	0.283074	1
GO_REGULATION_OF_ENDOTHELIAL_CELL_PROLIFERATION	1.32856	0.51545	2.88212	0.497471	1
GO_SPECIFICATION_OF_SYMMETRY	1.32856	0.51545	2.88212	0.497471	1
GO_PROTEIN_TARGETING	1.32604	0.869361	1.95358	0.151322	1
GO_POSITIVE_REGULATION_OF_TRANSFERASE_ACTIVITY	1.3251	0.948009	1.81302	0.090529	1
GO_RESPONSE_TO_ETHANOL	1.3242	0.615829	2.53901	0.351788	1
GO_DEVELOPMENTAL_PROCESS_INVOLVED_IN_REPRODUCTION	1.32415	0.931707	1.8378	0.0940283	1
GO_DNA_RECOMBINATION	1.3216	0.720535	2.25442	0.285362	1
GO_LYMPHOCYTE_DIFFERENTIATION	1.3216	0.720535	2.25442	0.285362	1
GO_REGULATION_OF_EPITHELIAL_CELL_PROLIFERATION	1.31465	0.772718	2.11554	0.276533	1
GO_NEGATIVE_REGULATION_OF_KINASE_ACTIVITY	1.31437	0.760141	2.14212	0.264916	1
GO_NEGATIVE_REGULATION_OF_CELL_PROLIFERATION	1.31364	0.936226	1.80322	0.0892841	1
GO_PROTEIN_LOCALIZATION_TO_CELL_PERIPHERY	1.31236	0.636212	2.44224	0.373045	1
GO_REGULATION_OF_CELL_PROJECTION_ASSEMBLY	1.31236	0.636212	2.44224	0.373045	1
GO_ORGANELLE_ASSEMBLY	1.31186	0.89021	1.87763	0.154128	1
GO_POSITIVE_REGULATION_OF_HORMONE_SECRETION	1.31151	0.547671	2.70858	0.406966	1
GO_POSITIVE_REGULATION_OF_TRANSPORT	1.31123	0.993534	1.70615	0.0455873	1
GO_ER_ASSOCIATED_UBIQUITIN_DEPENDENT_PROTEIN_CATABOLIC_PROCESS	1.31066	0.408581	3.25738	0.59347	1
GO_POSITIVE_REGULATION_OF_CARBOHYDRATE_METABOLIC_PROCESS	1.31066	0.408581	3.25738	0.59347	1
GO_REGULATION_OF_DNA_REPAIR	1.31066	0.408581	3.25738	0.59347	1
GO_NEGATIVE_REGULATION_OF_WOUND_HEALING	1.31038	0.341336	3.60932	0.551995	1
GO_POSITIVE_REGULATION_OF_STRIATED_MUSCLE_CELL_DIFFERENTIATION	1.31038	0.341336	3.60932	0.551995	1
GO_NEGATIVE_REGULATION_OF_INTRACELLULAR_SIGNAL_TRANSDUCTION	1.3103	0.871995	1.90629	0.166391	1
GO_ENDOPLASMIC_RETICULUM_ORGANIZATION	1.3101	0.25668	4.18661	0.505854	1
GO_EXCRETION	1.3101	0.25668	4.18661	0.505854	1
GO_NEGATIVE_REGULATION_OF_LIPID_BIOSYNTHETIC_PROCESS	1.3101	0.25668	4.18661	0.505854	1
GO_REGULATION_OF_EPIDERMAL_CELL_DIFFERENTIATION	1.3101	0.25668	4.18661	0.505854	1
GO_RESPIRATORY_GASEOUS_EXCHANGE	1.3101	0.25668	4.18661	0.505854	1
GO_GLOBAL_GENOME_NUCLEOTIDE_EXCISION_REPAIR	1.30982	0.149141	5.33945	0.667167	1
GO_MESENCHYME_MORPHOGENESIS	1.30982	0.149141	5.33945	0.667167	1
GO_NEGATIVE_REGULATION_OF_POTASSIUM_ION_TRANSPORT	1.30982	0.149141	5.33945	0.667167	1
GO_NEURAL_TUBE_PATTERNING	1.30982	0.149141	5.33945	0.667167	1
GO_POSITIVE_REGULATION_OF_CALCIUM_ION_TRANSMEMBRANE_TRANSPORTER_ACTIVITY	1.30982	0.149141	5.33945	0.667167	1
GO_POSITIVE_REGULATION_OF_LEUKOCYTE_APOPTOTIC_PROCESS	1.30982	0.149141	5.33945	0.667167	1
GO_REGULATION_OF_PROTEIN_TARGETING_TO_MEMBRANE	1.30982	0.149141	5.33945	0.667167	1
GO_REGULATION_OF_RYANODINE_SENSITIVE_CALCIUM_RELEASE_CHANNEL_ACTIVITY	1.30982	0.149141	5.33945	0.667167	1
GO_RESPONSE_TO_PAIN	1.30982	0.149141	5.33945	0.667167	1
GO_SKELETAL_MUSCLE_TISSUE_REGENERATION	1.30982	0.149141	5.33945	0.667167	1
GO_POSITIVE_REGULATION_OF_INTRACELLULAR_SIGNAL_TRANSDUCTION	1.30951	0.985643	1.71397	0.0580453	1
GO_INTRACELLULAR_PROTEIN_TRANSPORT	1.30649	0.971309	1.72865	0.0696014	1
GO_ANTIGEN_PROCESSING_AND_PRESENTATION	1.30629	0.727939	2.19103	0.302128	1
GO_LYMPHOCYTE_ACTIVATION	1.30604	0.818402	1.99658	0.227513	1
GO_DNA_REPLICATION	1.30551	0.711971	2.22622	0.290442	1
GO_ORGANIC_CYCLIC_COMPOUND_CATABOLIC_PROCESS	1.29957	0.870889	1.87967	0.17461	1
GO_B_CELL_ACTIVATION	1.29859	0.575403	2.57479	0.43258	1
GO_MAINTENANCE_OF_LOCATION	1.29859	0.575403	2.57479	0.43258	1
GO_NEGATIVE_REGULATION_OF_SEQUENCE_SPECIFIC_DNA_BINDING_TRANSCRIPTION_FACTOR_ACTIVITY	1.29859	0.575403	2.57479	0.43258	1
GO_POSITIVE_REGULATION_OF_TRANSMEMBRANE_TRANSPORT	1.29669	0.541658	2.6767	0.411624	1
GO_POSITIVE_REGULATION_OF_KINASE_ACTIVITY	1.29423	0.878423	1.85198	0.157386	1
GO_CELL_CELL_JUNCTION_ASSEMBLY	1.28718	0.401529	3.1955	0.596723	1
GO_PEPTIDE_TRANSPORT	1.28718	0.401529	3.1955	0.596723	1
GO_NEGATIVE_REGULATION_OF_HEMOPOIESIS	1.28566	0.569835	2.54815	0.435874	1
GO_REGULATION_OF_PROTEIN_KINASE_B_SIGNALING	1.28221	0.535784	2.64576	0.533111	1
GO_FATTY_ACYL_COA_METABOLIC_PROCESS	1.28118	0.334043	3.5235	0.558374	1
GO_NEGATIVE_REGULATION_OF_CATION_TRANSMEMBRANE_TRANSPORT	1.28118	0.334043	3.5235	0.558374	1
GO_NEGATIVE_REGULATION_OF_TRANSPORTER_ACTIVITY	1.28118	0.334043	3.5235	0.558374	1
GO_REGULATION_OF_RESPONSE_TO_EXTERNAL_STIMULUS	1.27611	0.967192	1.66	0.0785965	1
GO_POSITIVE_REGULATION_OF_ION_TRANSPORT	1.27447	0.6954	2.17183	0.365988	1
GO_REGULATION_OF_MAPK_CASCADE	1.27446	0.91223	1.74278	0.136663	1
GO_CELLULAR_PROCESS_INVOLVED_IN_REPRODUCTION_IN_MULTICELLULAR_ORGANISM	1.27274	0.723582	2.10142	0.32358	1
GO_RESPONSE_TO_HORMONE	1.27256	0.953544	1.67207	0.0941628	1
GO_POSITIVE_REGULATION_OF_CELL_CYCLE_ARREST	1.27223	0.450083	2.92414	0.481237	1
GO_AMINO_SUGAR_METABOLIC_PROCESS	1.27149	0.249466	4.05293	0.731908	1
GO_BICARBONATE_TRANSPORT	1.27149	0.249466	4.05293	0.731908	1
GO_CALCIUM_ION_IMPORT_INTO_CYTOSOL	1.27149	0.249466	4.05293	0.731908	1
GO_PHOSPHATIDYLINOSITOL_3_PHOSPHATE_BIOSYNTHETIC_PROCESS	1.27149	0.249466	4.05293	0.731908	1
GO_POSITIVE_REGULATION_OF_RESPONSE_TO_BIOTIC_STIMULUS	1.27149	0.249466	4.05293	0.731908	1
GO_RESPONSE_TO_ANTIBIOTIC	1.27149	0.249466	4.05293	0.731908	1
GO_REGULATION_OF_VASCULATURE_DEVELOPMENT	1.27	0.708142	2.12856	0.381452	1
GO_POSITIVE_REGULATION_OF_DNA_METABOLIC_PROCESS	1.26818	0.657466	2.24586	0.418863	1
GO_REGULATION_OF_EXOCYTOSIS	1.26818	0.657466	2.24586	0.418863	1
GO_REGULATION_OF_SYMBIOSIS_ENCOMPASSING_MUTUALISM_THROUGH_PARASITISM	1.26694	0.691376	2.15865	0.36792	1
GO_REGULATION_OF_CELLULAR_AMINO_ACID_METABOLIC_PROCESS	1.26452	0.394717	3.13638	0.600314	1
GO_CHROMATIN_SILENCING	1.26182	0.49032	2.73083	0.510705	1
GO_MITOTIC_DNA_INTEGRITY_CHECKPOINT	1.26182	0.49032	2.73083	0.510705	1
GO_NEGATIVE_REGULATION_OF_TRANSFERASE_ACTIVITY	1.25594	0.795621	1.90254	0.295675	1
GO_GERM_CELL_DEVELOPMENT	1.25557	0.668984	2.17812	0.437924	1
GO_IRE1_MEDIATED_UNFOLDED_PROTEIN_RESPONSE	1.25326	0.327056	3.44184	0.565088	1
GO_THIOESTER_BIOSYNTHETIC_PROCESS	1.25326	0.327056	3.44184	0.565088	1
GO_REGULATION_OF_TRANSFERASE_ACTIVITY	1.2531	0.949908	1.62979	0.0946625	1
GO_CELLULAR_RESPONSE_TO_AMINO_ACID_STARVATION	1.2528	0.143007	5.0809	0.675821	1
GO_HOMEOSTASIS_OF_NUMBER_OF_CELLS_WITHIN_A_TISSUE	1.2528	0.143007	5.0809	0.675821	1
GO_MYOTUBE_CELL_DEVELOPMENT	1.2528	0.143007	5.0809	0.675821	1
GO_OLIGODENDROCYTE_DEVELOPMENT	1.2528	0.143007	5.0809	0.675821	1
GO_PHAGOCYTOSIS_ENGULFMENT	1.2528	0.143007	5.0809	0.675821	1
GO_PHAGOSOME_ACIDIFICATION	1.2528	0.143007	5.0809	0.675821	1
GO_POSITIVE_REGULATION_OF_BEHAVIOR	1.2528	0.143007	5.0809	0.675821	1
GO_POSITIVE_REGULATION_OF_MULTICELLULAR_ORGANISM_GROWTH	1.2528	0.143007	5.0809	0.675821	1
GO_PROTEIN_DEPOLYMERIZATION	1.2528	0.143007	5.0809	0.675821	1
GO_PROXIMAL_DISTAL_PATTERN_FORMATION	1.2528	0.143007	5.0809	0.675821	1
GO_REGULATION_OF_ENDOPLASMIC_RETICULUM_UNFOLDED_PROTEIN_RESPONSE	1.2528	0.143007	5.0809	0.675821	1
GO_REGULATION_OF_MEGAKARYOCYTE_DIFFERENTIATION	1.2528	0.143007	5.0809	0.675821	1
GO_REGULATION_OF_SPROUTING_ANGIOGENESIS	1.2528	0.143007	5.0809	0.675821	1
GO_SPINAL_CORD_MOTOR_NEURON_DIFFERENTIATION	1.2528	0.143007	5.0809	0.675821	1
GO_T_CELL_MEDIATED_IMMUNITY	1.2528	0.143007	5.0809	0.675821	1
GO_CELLULAR_CHEMICAL_HOMEOSTASIS	1.25245	0.869385	1.75824	0.187312	1
GO_POSITIVE_REGULATION_OF_SECRETION	1.24712	0.790121	1.88904	0.29759	1
GO_REPRODUCTIVE_SYSTEM_DEVELOPMENT	1.24566	0.796821	1.87198	0.306851	1
GO_REGULATION_OF_SECRETION	1.24561	0.898447	1.69196	0.174504	1
GO_REGULATION_OF_ORGANELLE_ASSEMBLY	1.24375	0.579359	2.37922	0.467215	1
GO_ANTIGEN_RECEPTOR_MEDIATED_SIGNALING_PATHWAY	1.24275	0.644571	2.19941	0.425101	1
GO_CELL_CYCLE_G1_S_PHASE_TRANSITION	1.24061	0.518899	2.55629	0.540319	1
GO_HEPATICOBILIARY_SYSTEM_DEVELOPMENT	1.24061	0.518899	2.55629	0.540319	1
GO_ESTABLISHMENT_OF_PROTEIN_LOCALIZATION_TO_ORGANELLE	1.23964	0.777456	1.89302	0.29165	1
GO_RESPONSE_TO_ALCOHOL	1.23964	0.777456	1.89302	0.29165	1
GO_BLOOD_VESSEL_MORPHOGENESIS	1.23842	0.784695	1.87551	0.299921	1
GO_INORGANIC_ANION_TRANSPORT	1.23637	0.548581	2.44681	0.563797	1
GO_B_CELL_DIFFERENTIATION	1.23573	0.437631	2.83618	0.636422	1
GO_DETECTION_OF_LIGHT_STIMULUS	1.23509	0.242646	3.92715	0.735393	1
GO_POSITIVE_REGULATION_OF_MYELOID_LEUKOCYTE_DIFFERENTIATION	1.23509	0.242646	3.92715	0.735393	1
GO_REGULATION_OF_CATECHOLAMINE_SECRETION	1.23509	0.242646	3.92715	0.735393	1
GO_REGULATION_OF_LEUKOCYTE_DEGRANULATION	1.23509	0.242646	3.92715	0.735393	1
GO_TRANSLESION_SYNTHESIS	1.23509	0.242646	3.92715	0.735393	1
GO_REGULATION_OF_DEFENSE_RESPONSE_TO_VIRUS	1.23237	0.656874	2.13675	0.442759	1
GO_POSITIVE_REGULATION_OF_MAPK_CASCADE	1.2296	0.819036	1.78704	0.257214	1
GO_L_AMINO_ACID_TRANSPORT	1.22652	0.320356	3.36341	0.572102	1
GO_GASTRULATION	1.22463	0.543503	2.42274	0.565672	1
GO_PLATELET_ACTIVATION	1.22463	0.543503	2.42274	0.565672	1
GO_ENSHEATHMENT_OF_NEURONS	1.2215	0.38176	3.02372	0.608429	1
GO_REGULATION_OF_NUCLEAR_DIVISION	1.22082	0.59288	2.2666	0.491347	1
GO_CELLULAR_RESPONSE_TO_EXTERNAL_STIMULUS	1.22065	0.706936	1.98579	0.418191	1
GO_CALCIUM_MEDIATED_SIGNALING	1.21825	0.431628	2.7942	0.638918	1
GO_NEGATIVE_REGULATION_OF_MYELOID_CELL_DIFFERENTIATION	1.21825	0.431628	2.7942	0.638918	1
GO_POSITIVE_REGULATION_OF_CAMP_METABOLIC_PROCESS	1.21825	0.431628	2.7942	0.638918	1
GO_POSITIVE_REGULATION_OF_HOMEOSTATIC_PROCESS	1.21737	0.649042	2.11004	0.446808	1
GO_PROTEIN_LOCALIZATION_TO_MEMBRANE	1.21302	0.768856	1.83636	0.360494	1
GO_RIBONUCLEOPROTEIN_COMPLEX_BIOGENESIS	1.20592	0.803452	1.75206	0.306515	1
GO_NEGATIVE_REGULATION_OF_PHOSPHORYLATION	1.20535	0.785016	1.78454	0.333072	1
GO_MUSCLE_SYSTEM_PROCESS	1.2031	0.671557	2.01365	0.477216	1
GO_T_CELL_RECEPTOR_SIGNALING_PATHWAY	1.20199	0.560377	2.29685	0.589158	1
GO_NEGATIVE_REGULATION_OF_HORMONE_SECRETION	1.20107	0.375595	2.9704	0.612913	1
GO_POSITIVE_REGULATION_OF_ACTIN_FILAMENT_POLYMERIZATION	1.20107	0.375595	2.9704	0.612913	1
GO_BLASTOCYST_DEVELOPMENT	1.20089	0.313926	3.28864	0.579384	1
GO_CELL_FATE_SPECIFICATION	1.20089	0.313926	3.28864	0.579384	1
GO_GLUTAMINE_FAMILY_AMINO_ACID_METABOLIC_PROCESS	1.20089	0.313926	3.28864	0.579384	1
GO_REGULATION_OF_PHOSPHOLIPASE_ACTIVITY	1.20089	0.313926	3.28864	0.579384	1
GO_REGULATION_OF_PHOSPHOPROTEIN_PHOSPHATASE_ACTIVITY	1.20089	0.313926	3.28864	0.579384	1
GO_B_CELL_RECEPTOR_SIGNALING_PATHWAY	1.20071	0.236187	3.80957	0.739206	1
GO_CHONDROITIN_SULFATE_PROTEOGLYCAN_METABOLIC_PROCESS	1.20071	0.236187	3.80957	0.739206	1
GO_GLUCAN_METABOLIC_PROCESS	1.20071	0.236187	3.80957	0.739206	1
GO_MAMMARY_GLAND_EPITHELIUM_DEVELOPMENT	1.20071	0.236187	3.80957	0.739206	1
GO_POSITIVE_REGULATION_OF_REPRODUCTIVE_PROCESS	1.20071	0.236187	3.80957	0.739206	1
GO_POSITIVE_REGULATION_OF_RESPONSE_TO_EXTRACELLULAR_STIMULUS	1.20071	0.236187	3.80957	0.739206	1
GO_REGULATION_OF_LIPID_KINASE_ACTIVITY	1.20071	0.236187	3.80957	0.739206	1
GO_REGULATION_OF_MORPHOGENESIS_OF_A_BRANCHING_STRUCTURE	1.20071	0.236187	3.80957	0.739206	1
GO_REGULATION_OF_NIK_NF_KAPPAB_SIGNALING	1.20071	0.236187	3.80957	0.739206	1
GO_B_CELL_ACTIVATION_INVOLVED_IN_IMMUNE_RESPONSE	1.20053	0.137357	4.84596	0.684755	1
GO_CELLULAR_RESPONSE_TO_ALKALOID	1.20053	0.137357	4.84596	0.684755	1
GO_HEAD_MORPHOGENESIS	1.20053	0.137357	4.84596	0.684755	1
GO_HIPPO_SIGNALING	1.20053	0.137357	4.84596	0.684755	1
GO_NEGATIVE_REGULATION_OF_INTRINSIC_APOPTOTIC_SIGNALING_PATHWAY_IN_RESPONSE_TO_DNA_DAMAGE	1.20053	0.137357	4.84596	0.684755	1
GO_NEGATIVE_REGULATION_OF_RESPONSE_TO_EXTRACELLULAR_STIMULUS	1.20053	0.137357	4.84596	0.684755	1
GO_PHOTOTRANSDUCTION	1.20053	0.137357	4.84596	0.684755	1
GO_POSITIVE_REGULATION_OF_GLUCOSE_METABOLIC_PROCESS	1.20053	0.137357	4.84596	0.684755	1
GO_REGULATION_OF_GASTRULATION	1.20053	0.137357	4.84596	0.684755	1
GO_RIBONUCLEOTIDE_CATABOLIC_PROCESS	1.20053	0.137357	4.84596	0.684755	1
GO_SOMATIC_CELL_DNA_RECOMBINATION	1.20053	0.137357	4.84596	0.684755	1
GO_RESPONSE_TO_ACID_CHEMICAL	1.19919	0.726411	1.88269	0.388321	1
GO_LEUKOCYTE_ACTIVATION	1.19761	0.773457	1.7853	0.381266	1
GO_G_PROTEIN_COUPLED_RECEPTOR_SIGNALING_PATHWAY_COUPLED_TO_CYCLIC_NUCLEOTIDE_SECOND_MESSENGER	1.19399	0.601031	2.15902	0.514712	1
GO_POSITIVE_REGULATION_OF_MITOCHONDRION_ORGANIZATION	1.19399	0.601031	2.15902	0.514712	1
GO_RESPONSE_TO_STEROID_HORMONE	1.19279	0.794796	1.73266	0.358398	1
GO_POSITIVE_REGULATION_OF_EPITHELIAL_CELL_PROLIFERATION	1.1907	0.528818	2.35331	0.572539	1
GO_EPITHELIAL_CELL_DIFFERENTIATION	1.18955	0.792714	1.72788	0.35918	1
GO_CELL_MATURATION	1.18916	0.497973	2.44613	0.553212	1
GO_REGULATION_OF_PROTEIN_SECRETION	1.18863	0.753622	1.79875	0.427603	1
GO_NEGATIVE_REGULATION_OF_CATALYTIC_ACTIVITY	1.18806	0.879356	1.57777	0.247859	1
GO_RESPONSE_TO_HYDROGEN_PEROXIDE	1.18723	0.462196	2.5626	0.668146	1
GO_VACUOLAR_TRANSPORT	1.18562	0.674986	1.9541	0.493522	1
GO_REGULATION_OF_PROTEIN_SERINE_THREONINE_KINASE_ACTIVITY	1.18551	0.784394	1.73222	0.353524	1
GO_MIDBRAIN_DEVELOPMENT	1.18473	0.420107	2.71339	0.644655	1
GO_REGULATION_OF_GLUCOSE_TRANSPORT	1.18473	0.420107	2.71339	0.644655	1
GO_POSITIVE_REGULATION_OF_APOPTOTIC_SIGNALING_PATHWAY	1.18408	0.575448	2.19613	0.609215	1
GO_CELLULAR_COMPONENT_ASSEMBLY_INVOLVED_IN_MORPHOGENESIS	1.1814	0.630248	2.04614	0.546609	1
GO_HORMONE_TRANSPORT	1.18131	0.369625	2.91894	0.617654	1
GO_NEGATIVE_REGULATION_OF_LEUKOCYTE_DIFFERENTIATION	1.18131	0.369625	2.91894	0.617654	1
GO_REGULATION_OF_LIGASE_ACTIVITY	1.1798	0.524127	2.33095	0.575219	1
GO_REGULATION_OF_VESICLE_MEDIATED_TRANSPORT	1.17892	0.780114	1.72243	0.409057	1
GO_RECEPTOR_MEDIATED_ENDOCYTOSIS	1.17646	0.642947	2.00063	0.560794	1
GO_MICROTUBULE_BUNDLE_FORMATION	1.17631	0.307752	3.21745	0.776228	1
GO_REGULATION_OF_HEART_RATE	1.17631	0.307752	3.21745	0.776228	1
GO_SMOOTHENED_SIGNALING_PATHWAY	1.17631	0.307752	3.21745	0.776228	1
GO_REGULATION_OF_KINASE_ACTIVITY	1.17499	0.856751	1.58082	0.29663	1
GO_AEROBIC_RESPIRATION	1.16819	0.23006	3.69804	0.743313	1
GO_REGULATION_OF_COFACTOR_METABOLIC_PROCESS	1.16819	0.23006	3.69804	0.743313	1
GO_REGULATION_OF_NITRIC_OXIDE_SYNTHASE_ACTIVITY	1.16819	0.23006	3.69804	0.743313	1
GO_THYMOCYTE_AGGREGATION	1.16819	0.23006	3.69804	0.743313	1
GO_DIGESTIVE_SYSTEM_DEVELOPMENT	1.16499	0.4881	2.39457	0.691262	1
GO_REGULATION_OF_G_PROTEIN_COUPLED_RECEPTOR_PROTEIN_SIGNALING_PATHWAY	1.16499	0.4881	2.39457	0.691262	1
GO_POSITIVE_REGULATION_OF_MAP_KINASE_ACTIVITY	1.16483	0.604987	2.05771	0.537328	1
GO_REGULATION_OF_MEMBRANE_PERMEABILITY	1.16218	0.363855	2.86924	0.622632	1
GO_NEGATIVE_REGULATION_OF_GROWTH	1.16081	0.619479	2.00948	0.551409	1
GO_REGULATION_OF_PEPTIDYL_TYROSINE_PHOSPHORYLATION	1.16081	0.619479	2.00948	0.551409	1
GO_MUCOPOLYSACCHARIDE_METABOLIC_PROCESS	1.15979	0.451816	2.50076	0.672409	1
GO_NUCLEOTIDE_EXCISION_REPAIR	1.15979	0.451816	2.50076	0.672409	1
GO_NUCLEUS_ORGANIZATION	1.15859	0.514922	2.28758	0.581124	1
GO_EXOCYTOSIS	1.15496	0.690562	1.83164	0.532475	1
GO_CELL_AGING	1.15271	0.301757	3.14871	0.778454	1
GO_GLIAL_CELL_DEVELOPMENT	1.15271	0.301757	3.14871	0.778454	1
GO_ADIPOSE_TISSUE_DEVELOPMENT	1.15244	0.132105	4.63166	0.693898	1
GO_APOPTOTIC_CELL_CLEARANCE	1.15244	0.132105	4.63166	0.693898	1
GO_DETECTION_OF_VISIBLE_LIGHT	1.15244	0.132105	4.63166	0.693898	1
GO_MAMMARY_GLAND_MORPHOGENESIS	1.15244	0.132105	4.63166	0.693898	1
GO_NEGATIVE_REGULATION_OF_CATION_CHANNEL_ACTIVITY	1.15244	0.132105	4.63166	0.693898	1
GO_NEGATIVE_REGULATION_OF_DNA_BIOSYNTHETIC_PROCESS	1.15244	0.132105	4.63166	0.693898	1
GO_NEGATIVE_REGULATION_OF_ENDOTHELIAL_CELL_PROLIFERATION	1.15244	0.132105	4.63166	0.693898	1
GO_NEGATIVE_REGULATION_OF_MUSCLE_TISSUE_DEVELOPMENT	1.15244	0.132105	4.63166	0.693898	1
GO_NEGATIVE_REGULATION_OF_RESPONSE_TO_OXIDATIVE_STRESS	1.15244	0.132105	4.63166	0.693898	1
GO_NEURON_PROJECTION_REGENERATION	1.15244	0.132105	4.63166	0.693898	1
GO_PHENOL_CONTAINING_COMPOUND_BIOSYNTHETIC_PROCESS	1.15244	0.132105	4.63166	0.693898	1
GO_POSITIVE_REGULATION_OF_TOR_SIGNALING	1.15244	0.132105	4.63166	0.693898	1
GO_REGULATION_OF_PROTEIN_INSERTION_INTO_MITOCHONDRIAL_MEMBRANE_INVOLVED_IN_APOPTOTIC_SIGNALING_PATHWAY	1.15244	0.132105	4.63166	0.693898	1
GO_TRANSCRIPTION_FROM_RNA_POLYMERASE_I_PROMOTER	1.15244	0.132105	4.63166	0.693898	1
GO_VENTRICULAR_CARDIAC_MUSCLE_TISSUE_DEVELOPMENT	1.15244	0.132105	4.63166	0.693898	1
GO_SMALL_GTPASE_MEDIATED_SIGNAL_TRANSDUCTION	1.15162	0.723081	1.75622	0.494638	1
GO_REGULATION_OF_B_CELL_ACTIVATION	1.14654	0.446799	2.47109	0.674828	1
GO_MULTICELLULAR_ORGANISM_METABOLIC_PROCESS	1.14367	0.358212	2.82121	0.802575	1
GO_NUCLEAR_ENVELOPE_ORGANIZATION	1.14367	0.358212	2.82121	0.802575	1
GO_POSITIVE_REGULATION_OF_B_CELL_ACTIVATION	1.14367	0.358212	2.82121	0.802575	1
GO_RECEPTOR_METABOLIC_PROCESS	1.14367	0.358212	2.82121	0.802575	1
GO_RESPONSE_TO_DSRNA	1.14367	0.358212	2.82121	0.802575	1
GO_POSITIVE_REGULATION_OF_PROTEIN_SECRETION	1.1433	0.594036	2.01868	0.643847	1
GO_GLYCOPROTEIN_METABOLIC_PROCESS	1.14256	0.701409	1.77417	0.553338	1
GO_CELLULAR_COMPONENT_DISASSEMBLY	1.13772	0.773475	1.62476	0.446257	1
GO_CELL_DIFFERENTIATION_IN_SPINAL_CORD	1.13737	0.224261	3.59353	0.747679	1
GO_SPROUTING_ANGIOGENESIS	1.13737	0.224261	3.59353	0.747679	1
GO_REGULATION_OF_WOUND_HEALING	1.13051	0.474028	2.32112	0.696423	1
GO_REGULATION_OF_CELL_DIVISION	1.13027	0.644	1.86101	0.592829	1
GO_ENDOSOME_ORGANIZATION	1.13004	0.296053	3.08317	0.780893	1
GO_MEIOTIC_CHROMOSOME_SEGREGATION	1.13004	0.296053	3.08317	0.780893	1
GO_RESPONSE_TO_OSMOTIC_STRESS	1.13004	0.296053	3.08317	0.780893	1
GO_SULFUR_COMPOUND_BIOSYNTHETIC_PROCESS	1.12803	0.602321	1.95122	0.658059	1
GO_CHEMICAL_HOMEOSTASIS	1.12707	0.827349	1.50734	0.395791	1
GO_RESPONSE_TO_LIPID	1.12678	0.832045	1.49926	0.403666	1
GO_REGULATION_OF_RECEPTOR_MEDIATED_ENDOCYTOSIS	1.12573	0.352792	2.77429	0.804038	1
GO_RESPONSE_TO_BMP	1.12573	0.352792	2.77429	0.804038	1
GO_CELLULAR_HOMEOSTASIS	1.12508	0.793185	1.55798	0.487723	1
GO_APOPTOTIC_SIGNALING_PATHWAY	1.12425	0.652064	1.82567	0.603863	1
GO_NIK_NF_KAPPAB_SIGNALING	1.1229	0.398832	2.56571	0.658758	1
GO_VESICLE_ORGANIZATION	1.11933	0.649262	1.81752	0.60507	1
GO_MEMBRANE_ORGANIZATION	1.11837	0.828232	1.48431	0.41021	1
GO_REGULATION_OF_MUSCLE_SYSTEM_PROCESS	1.1168	0.543452	2.06773	0.740167	1
GO_REGULATION_OF_HORMONE_LEVELS	1.11376	0.731987	1.63596	0.540937	1
GO_MEIOTIC_CELL_CYCLE_PROCESS	1.10872	0.493263	2.18591	0.715853	1
GO_RESPONSE_TO_CALCIUM_ION	1.10853	0.432389	2.38603	0.683134	1
GO_AMIDE_TRANSPORT	1.10843	0.393844	2.53133	0.822403	1
GO_ANTIGEN_PROCESSING_AND_PRESENTATION_OF_PEPTIDE_ANTIGEN_VIA_MHC_CLASS_I	1.10843	0.393844	2.53133	0.822403	1
GO_FORMATION_OF_PRIMARY_GERM_LAYER	1.10843	0.393844	2.53133	0.822403	1
GO_MITOCHONDRIAL_MEMBRANE_ORGANIZATION	1.10843	0.393844	2.53133	0.822403	1
GO_NEGATIVE_REGULATION_OF_TRANSMEMBRANE_RECEPTOR_PROTEIN_SERINE_THREONINE_KINASE_SIGNALING_PATHWAY	1.10843	0.393844	2.53133	0.822403	1
GO_POSITIVE_REGULATION_OF_LIPID_TRANSPORT	1.10813	0.218734	3.49452	0.752274	1
GO_POSITIVE_REGULATION_OF_WOUND_HEALING	1.10813	0.218734	3.49452	0.752274	1
GO_LEUKOCYTE_MEDIATED_CYTOTOXICITY	1.10804	0.127275	4.43548	0.703185	1
GO_NEGATIVE_REGULATION_OF_ACTIN_FILAMENT_DEPOLYMERIZATION	1.10804	0.127275	4.43548	0.703185	1
GO_NEGATIVE_REGULATION_OF_EPITHELIAL_CELL_APOPTOTIC_PROCESS	1.10804	0.127275	4.43548	0.703185	1
GO_NEGATIVE_REGULATION_OF_MUSCLE_CELL_APOPTOTIC_PROCESS	1.10804	0.127275	4.43548	0.703185	1
GO_PITUITARY_GLAND_DEVELOPMENT	1.10804	0.127275	4.43548	0.703185	1
GO_POSITIVE_REGULATION_OF_HEART_CONTRACTION	1.10804	0.127275	4.43548	0.703185	1
GO_POSITIVE_REGULATION_OF_IMMUNOGLOBULIN_PRODUCTION	1.10804	0.127275	4.43548	0.703185	1
GO_REGULATION_OF_BONE_RESORPTION	1.10804	0.127275	4.43548	0.703185	1
GO_REGULATION_OF_PROTEIN_OLIGOMERIZATION	1.10804	0.127275	4.43548	0.703185	1
GO_RESPONSE_TO_INTERLEUKIN_4	1.10804	0.127275	4.43548	0.703185	1
GO_POSITIVE_REGULATION_OF_LOCOMOTION	1.10375	0.707283	1.6552	0.592169	1
GO_CELL_ACTIVATION	1.10354	0.750532	1.57535	0.572176	1
GO_POSITIVE_REGULATION_OF_NUCLEOTIDE_METABOLIC_PROCESS	1.09799	0.460745	2.25199	0.702964	1
GO_REGULATION_OF_REGULATED_SECRETORY_PATHWAY	1.09799	0.460745	2.25199	0.702964	1
GO_RESPONSE_TO_ENDOPLASMIC_RETICULUM_STRESS	1.09791	0.600852	1.86389	0.674152	1
GO_MITOTIC_SISTER_CHROMATID_SEGREGATION	1.09432	0.388979	2.49744	0.82356	1
GO_REGULATION_OF_MULTI_ORGANISM_PROCESS	1.09075	0.722492	1.59171	0.619055	1
GO_EPIDERMAL_CELL_DIFFERENTIATION	1.08756	0.456479	2.22985	0.705422	1
GO_RESPONSE_TO_ESTRADIOL	1.08756	0.456479	2.22985	0.705422	1
GO_AMINO_ACID_TRANSMEMBRANE_TRANSPORT	1.08724	0.285244	2.95938	0.786347	1
GO_CELL_CELL_RECOGNITION	1.08724	0.285244	2.95938	0.786347	1
GO_PANCREAS_DEVELOPMENT	1.08724	0.285244	2.95938	0.786347	1
GO_REGULATION_OF_BEHAVIOR	1.08724	0.285244	2.95938	0.786347	1
GO_CILIUM_MORPHOGENESIS	1.08591	0.528759	2.00894	0.744383	1
GO_MONOVALENT_INORGANIC_CATION_TRANSPORT	1.08418	0.694932	1.6254	0.670173	1
GO_CELLULAR_RESPONSE_TO_REACTIVE_OXYGEN_SPECIES	1.08056	0.384232	2.46479	0.824837	1
GO_PROTEIN_O_LINKED_GLYCOSYLATION	1.08056	0.384232	2.46479	0.824837	1
GO_ACTIN_FILAMENT_BUNDLE_ORGANIZATION	1.08034	0.213471	3.40064	0.75707	1
GO_CHONDROCYTE_DIFFERENTIATION	1.08034	0.213471	3.40064	0.75707	1
GO_POSITIVE_REGULATION_OF_CALCIUM_ION_TRANSPORT_INTO_CYTOSOL	1.08034	0.213471	3.40064	0.75707	1
GO_REGULATION_OF_CALCIUM_ION_DEPENDENT_EXOCYTOSIS	1.07509	0.337441	2.64377	0.809355	1
GO_NEGATIVE_REGULATION_OF_PROTEIN_SERINE_THREONINE_KINASE_ACTIVITY	1.07299	0.418871	2.30662	0.838232	1
GO_PROTEIN_SECRETION	1.07299	0.418871	2.30662	0.838232	1
GO_REGULATION_OF_CELL_ADHESION	1.07248	0.742013	1.50886	0.655921	1
GO_ANGIOGENESIS	1.07244	0.62247	1.73976	0.704662	1
GO_MEIOTIC_CELL_CYCLE	1.07117	0.521689	1.98073	0.747079	1
GO_NEGATIVE_REGULATION_OF_SECRETION	1.06758	0.538636	1.92443	0.757485	1
GO_CELL_SUBSTRATE_ADHESION	1.06746	0.499031	2.0321	0.736968	1
GO_ANION_HOMEOSTASIS	1.06697	0.122785	4.25515	0.712559	1
GO_CELLULAR_SENESCENCE	1.06697	0.122785	4.25515	0.712559	1
GO_ENDOCHONDRAL_BONE_MORPHOGENESIS	1.06697	0.122785	4.25515	0.712559	1
GO_NEGATIVE_REGULATION_OF_OSTEOBLAST_DIFFERENTIATION	1.06697	0.122785	4.25515	0.712559	1
GO_POSITIVE_REGULATION_OF_CYCLIN_DEPENDENT_PROTEIN_KINASE_ACTIVITY	1.06697	0.122785	4.25515	0.712559	1
GO_POSITIVE_REGULATION_OF_SMOOTH_MUSCLE_CELL_MIGRATION	1.06697	0.122785	4.25515	0.712559	1
GO_REGULATION_OF_TRIGLYCERIDE_METABOLIC_PROCESS	1.06697	0.122785	4.25515	0.712559	1
GO_ANION_TRANSMEMBRANE_TRANSPORT	1.0651	0.583134	1.80691	0.781603	1
GO_REGULATION_OF_PROTEOLYSIS	1.06364	0.753566	1.46644	0.676275	1
GO_RESPONSE_TO_OXYGEN_LEVELS	1.06351	0.617373	1.72498	0.79989	1
GO_POSITIVE_REGULATION_OF_LIGASE_ACTIVITY	1.06162	0.41455	2.28127	0.839286	1
GO_AMINOGLYCAN_METABOLIC_PROCESS	1.05954	0.495423	2.01654	0.865234	1
GO_REGULATION_OF_HEMOPOIESIS	1.0591	0.614855	1.71769	0.800362	1
GO_REGULATION_OF_I_KAPPAB_KINASE_NF_KAPPAB_SIGNALING	1.05639	0.564779	1.82446	0.775894	1
GO_REGULATION_OF_MYELOID_LEUKOCYTE_DIFFERENTIATION	1.05413	0.375094	2.40191	0.827729	1
GO_RENAL_SYSTEM_PROCESS	1.05413	0.375094	2.40191	0.827729	1
GO_PROTEIN_TARGETING_TO_MITOCHONDRION	1.05398	0.208455	3.31185	0.762037	1
GO_REGULATION_OF_BLOOD_VESSEL_ENDOTHELIAL_CELL_MIGRATION	1.05398	0.208455	3.31185	0.762037	1
GO_REGULATION_OF_ESTABLISHMENT_OF_PROTEIN_LOCALIZATION_TO_PLASMA_MEMBRANE	1.05398	0.208455	3.31185	0.762037	1
GO_RESPONSE_TO_TOPOLOGICALLY_INCORRECT_PROTEIN	1.05174	0.491815	2.00129	0.865769	1
GO_PHOSPHATIDYLINOSITOL_BIOSYNTHETIC_PROCESS	1.05049	0.410317	2.25644	0.840431	1
GO_VIRAL_LIFE_CYCLE	1.05038	0.609879	1.70328	0.801452	1
GO_CIRCULATORY_SYSTEM_PROCESS	1.04929	0.619125	1.68027	0.806582	1
GO_POSITIVE_REGULATION_OF_TYPE_I_INTERFERON_PRODUCTION	1.04762	0.275187	2.84565	0.792466	1
GO_RESPONSE_TO_TEMPERATURE_STIMULUS	1.0457	0.465896	2.05764	0.859173	1
GO_ANAPHASE_PROMOTING_COMPLEX_DEPENDENT_CATABOLIC_PROCESS	1.04384	0.3279	2.56329	0.813582	1
GO_ORGANIC_ACID_TRANSMEMBRANE_TRANSPORT	1.04135	0.370675	2.37163	0.829334	1
GO_REGULATION_OF_ERK1_AND_ERK2_CASCADE	1.03483	0.538721	1.82254	0.8831	1
GO_REGULATION_OF_BODY_FLUID_LEVELS	1.03473	0.680651	1.51816	0.843205	1
GO_SKIN_DEVELOPMENT	1.02902	0.501607	1.90071	0.873679	1
GO_MALE_SEX_DIFFERENTIATION	1.02894	0.432443	2.10562	0.852699	1
GO_RESPONSE_TO_RETINOIC_ACID	1.02889	0.366358	2.3421	0.831035	1
GO_NEGATIVE_REGULATION_OF_MAP_KINASE_ACTIVITY	1.02884	0.270419	2.79188	0.795737	1
GO_PROTEIN_LOCALIZATION_TO_MITOCHONDRION	1.02884	0.270419	2.79188	0.795737	1
GO_POSITIVE_REGULATION_OF_FIBROBLAST_PROLIFERATION	1.02881	0.203669	3.22743	0.76715	1
GO_REGULATION_OF_REACTIVE_OXYGEN_SPECIES_BIOSYNTHETIC_PROCESS	1.02881	0.203669	3.22743	0.76715	1
GO_FORELIMB_MORPHOGENESIS	1.02878	0.118602	4.08881	1	1
GO_IMPORT_INTO_CELL	1.02878	0.118602	4.08881	1	1
GO_MULTICELLULAR_ORGANISMAL_MOVEMENT	1.02878	0.118602	4.08881	1	1
GO_NUCLEAR_TRANSCRIBED_MRNA_CATABOLIC_PROCESS_EXONUCLEOLYTIC	1.02878	0.118602	4.08881	1	1
GO_POSITIVE_CHEMOTAXIS	1.02878	0.118602	4.08881	1	1
GO_POSITIVE_REGULATION_OF_ERBB_SIGNALING_PATHWAY	1.02878	0.118602	4.08881	1	1
GO_RECIPROCAL_DNA_RECOMBINATION	1.02878	0.118602	4.08881	1	1
GO_INTERACTION_WITH_HOST	1.01977	0.428679	2.0862	0.853812	1
GO_REGULATION_OF_ESTABLISHMENT_OF_PROTEIN_LOCALIZATION_TO_MITOCHONDRION	1.01977	0.428679	2.0862	0.853812	1
GO_AGING	1.01857	0.544887	1.75764	0.888493	1
GO_REGULATION_OF_CELL_CYCLE_ARREST	1.01672	0.36214	2.31329	0.832828	1
GO_DEVELOPMENT_OF_PRIMARY_SEXUAL_CHARACTERISTICS	1.01569	0.495264	1.87546	0.874995	1
GO_NUCLEOSIDE_DIPHOSPHATE_METABOLIC_PROCESS	1.0143	0.318903	2.48723	1	1
GO_THIOESTER_METABOLIC_PROCESS	1.0143	0.318903	2.48723	1	1
GO_POSITIVE_REGULATION_OF_LYMPHOCYTE_MEDIATED_IMMUNITY	1.01072	0.265811	2.74009	1	1
GO_REGULATION_OF_AMINE_TRANSPORT	1.01072	0.265811	2.74009	1	1
GO_RESPONSE_TO_INTERLEUKIN_1	1.0082	0.394211	2.16233	1	1
GO_INTRINSIC_APOPTOTIC_SIGNALING_PATHWAY_BY_P53_CLASS_MEDIATOR	1.00482	0.199097	3.14715	1	1
GO_POSITIVE_REGULATION_OF_OSTEOBLAST_DIFFERENTIATION	1.00482	0.199097	3.14715	1	1
GO_REGULATION_OF_MONOOXYGENASE_ACTIVITY	1.00482	0.199097	3.14715	1	1
GO_ORGANIC_ANION_TRANSPORT	1.00274	0.616761	1.55346	1	1
GO_POSITIVE_REGULATION_OF_LEUKOCYTE_MEDIATED_IMMUNITY	1.00012	0.314585	2.45101	1	1
GO_SPERMATID_DIFFERENTIATION	0.998158	0.390379	2.14002	1	1
GO_MULTICELLULAR_ORGANISM_REPRODUCTION	0.996389	0.70639	1.37277	1	1
GO_ACTIN_POLYMERIZATION_OR_DEPOLYMERIZATION	0.993241	0.114694	3.9349	1	1
GO_BASE_EXCISION_REPAIR	0.993241	0.114694	3.9349	1	1
GO_BODY_MORPHOGENESIS	0.993241	0.114694	3.9349	1	1
GO_NADH_METABOLIC_PROCESS	0.993241	0.114694	3.9349	1	1
GO_NUCLEOTIDE_EXCISION_REPAIR_DNA_INCISION	0.993241	0.114694	3.9349	1	1
GO_POSITIVE_REGULATION_OF_DNA_REPAIR	0.993241	0.114694	3.9349	1	1
GO_REGULATION_OF_PROTEIN_AUTOPHOSPHORYLATION	0.993241	0.114694	3.9349	1	1
GO_RESPONSE_TO_MINERALOCORTICOID	0.993241	0.114694	3.9349	1	1
GO_ANTIGEN_PROCESSING_AND_PRESENTATION_OF_EXOGENOUS_PEPTIDE_ANTIGEN_VIA_MHC_CLASS_I	0.993229	0.261357	2.69018	1	1
GO_LYSOSOMAL_TRANSPORT	0.993229	0.261357	2.69018	1	1
GO_POSITIVE_REGULATION_OF_AUTOPHAGY	0.993229	0.261357	2.69018	1	1
GO_PROTEIN_HETEROOLIGOMERIZATION	0.993216	0.353986	2.25774	1	1
GO_REGULATION_OF_PROTEIN_TARGETING_TO_MITOCHONDRION	0.993216	0.353986	2.25774	1	1
GO_TRANSITION_METAL_ION_TRANSPORT	0.993216	0.353986	2.25774	1	1
GO_MUSCLE_CONTRACTION	0.990051	0.482968	1.82687	1	1
GO_POSITIVE_REGULATION_OF_PROTEIN_SERINE_THREONINE_KINASE_ACTIVITY	0.988829	0.55387	1.64767	1	1
GO_GAMETE_GENERATION	0.986483	0.663364	1.42095	1	1
GO_NEGATIVE_REGULATION_OF_CYSTEINE_TYPE_ENDOPEPTIDASE_ACTIVITY	0.986389	0.310383	2.41582	1	1
GO_RESPONSE_TO_WOUNDING	0.986074	0.653944	1.43682	1	1
GO_REGULATION_OF_RESPONSE_TO_BIOTIC_STIMULUS	0.983353	0.526398	1.69556	1	1
GO_REGULATION_OF_EPITHELIAL_CELL_APOPTOTIC_PROCESS	0.981918	0.194725	3.07105	1	1
GO_NEGATIVE_REGULATION_OF_HYDROLASE_ACTIVITY	0.980568	0.603308	1.51848	1	1
GO_EPIDERMIS_DEVELOPMENT	0.980019	0.510696	1.72377	1	1
GO_SEX_DIFFERENTIATION	0.980019	0.510696	1.72377	1	1
GO_POSITIVE_REGULATION_OF_CYTOSKELETON_ORGANIZATION	0.979556	0.458752	1.86009	1	1
GO_CELLULAR_RESPONSE_TO_EXTRACELLULAR_STIMULUS	0.977705	0.477048	1.80348	1	1
GO_DNA_PACKAGING	0.977705	0.477048	1.80348	1	1
GO_RECOMBINATIONAL_REPAIR	0.976334	0.257048	2.64205	1	1
GO_ORGANOPHOSPHATE_ESTER_TRANSPORT	0.972999	0.306293	2.3816	1	1
GO_TRANSFORMING_GROWTH_FACTOR_BETA_RECEPTOR_SIGNALING_PATHWAY	0.972999	0.306293	2.3816	1	1
GO_ANION_TRANSPORT	0.970981	0.634148	1.43263	1	1
GO_POSITIVE_REGULATION_OF_CYCLIC_NUCLEOTIDE_METABOLIC_PROCESS	0.970776	0.34619	2.20479	1	1
GO_REGULATION_OF_INNATE_IMMUNE_RESPONSE	0.96929	0.581066	1.53208	1	1
GO_POSITIVE_REGULATION_OF_I_KAPPAB_KINASE_NF_KAPPAB_SIGNALING	0.966286	0.452643	1.83427	1	1
GO_POSITIVE_REGULATION_OF_CELL_PROLIFERATION	0.964771	0.68707	1.32395	0.87438	1
GO_BINDING_OF_SPERM_TO_ZONA_PELLUCIDA	0.960074	0.111033	3.79212	1	1
GO_ERBB2_SIGNALING_PATHWAY	0.960074	0.111033	3.79212	1	1
GO_POSITIVE_REGULATION_OF_RESPONSE_TO_CYTOKINE_STIMULUS	0.960074	0.111033	3.79212	1	1
GO_POST_TRANSLATIONAL_PROTEIN_MODIFICATION	0.960074	0.111033	3.79212	1	1
GO_REGULATION_OF_GLUCONEOGENESIS	0.960074	0.111033	3.79212	1	1
GO_REGULATION_OF_STEROL_TRANSPORT	0.960074	0.111033	3.79212	1	1
GO_RESPONSE_TO_PROSTAGLANDIN	0.960074	0.111033	3.79212	1	1
GO_NEGATIVE_REGULATION_OF_VIRAL_GENOME_REPLICATION	0.960038	0.190541	2.99814	1	1
GO_PEPTIDYL_PROLINE_MODIFICATION	0.960038	0.190541	2.99814	1	1
GO_POSITIVE_REGULATION_OF_PHOSPHATIDYLINOSITOL_3_KINASE_SIGNALING	0.960038	0.190541	2.99814	1	1
GO_RESPONSE_TO_NICOTINE	0.960038	0.190541	2.99814	1	1
GO_POSITIVE_REGULATION_OF_REACTIVE_OXYGEN_SPECIES_METABOLIC_PROCESS	0.960002	0.252876	2.5956	1	1
GO_LYMPHOCYTE_ACTIVATION_INVOLVED_IN_IMMUNE_RESPONSE	0.959966	0.302311	2.34832	1	1
GO_GLYCOSYLATION	0.955028	0.511484	1.64562	1	1
GO_CILIUM_ORGANIZATION	0.952702	0.4253	1.86946	1	1
GO_POSITIVE_REGULATION_OF_VASCULATURE_DEVELOPMENT	0.950778	0.372281	2.03502	1	1
GO_LEUKOCYTE_CELL_CELL_ADHESION	0.950463	0.50908	1.63759	1	1
GO_RESPONSE_TO_INORGANIC_SUBSTANCE	0.94848	0.597089	1.44177	0.916909	1
GO_RESPONSE_TO_MOLECULE_OF_BACTERIAL_ORIGIN	0.948187	0.541809	1.5556	1	1
GO_FEMALE_GAMETE_GENERATION	0.947275	0.298435	2.31595	1	1
GO_REGULATION_OF_POTASSIUM_ION_TRANSPORT	0.944205	0.24886	2.55075	1	1
GO_RESPONSE_TO_ORGANOPHOSPHORUS	0.941833	0.36886	2.01521	1	1
GO_POSTREPLICATION_REPAIR	0.939109	0.186531	2.9288	1	1
GO_REGULATION_OF_CELL_CYCLE_G2_M_PHASE_TRANSITION	0.939109	0.186531	2.9288	1	1
GO_MOVEMENT_IN_ENVIRONMENT_OF_OTHER_ORGANISM_INVOLVED_IN_SYMBIOTIC_INTERACTION	0.934914	0.2946	2.28446	1	1
GO_CARBOHYDRATE_DERIVATIVE_BIOSYNTHETIC_PROCESS	0.934847	0.629003	1.34561	0.787212	1
GO_ORGANIC_ACID_TRANSPORT	0.932625	0.499693	1.60621	0.893348	1
GO_REGULATION_OF_IMMUNE_EFFECTOR_PROCESS	0.931683	0.58033	1.42826	0.832931	1
GO_CYTOPLASMIC_SEQUESTERING_OF_PROTEIN	0.929047	0.107596	3.65897	1	1
GO_NEGATIVE_REGULATION_OF_ENDOCYTOSIS	0.929047	0.107596	3.65897	1	1
GO_NEGATIVE_REGULATION_OF_FAT_CELL_DIFFERENTIATION	0.929047	0.107596	3.65897	1	1
GO_POSITIVE_REGULATION_OF_OXIDOREDUCTASE_ACTIVITY	0.929047	0.107596	3.65897	1	1
GO_POSITIVE_REGULATION_OF_PROTEIN_LOCALIZATION_TO_CELL_PERIPHERY	0.929047	0.107596	3.65897	1	1
GO_REGULATION_OF_NATURAL_KILLER_CELL_MEDIATED_IMMUNITY	0.929047	0.107596	3.65897	1	1
GO_REGULATION_OF_SUBSTRATE_ADHESION_DEPENDENT_CELL_SPREADING	0.929047	0.107596	3.65897	1	1
GO_REGULATION_OF_ENDOTHELIAL_CELL_MIGRATION	0.928789	0.331583	2.10588	1	1
GO_REGULATION_OF_ENDOCYTOSIS	0.92853	0.435319	1.76069	1	1
GO_ION_HOMEOSTASIS	0.928334	0.611449	1.36002	0.77774	1
GO_POSITIVE_REGULATION_OF_DEFENSE_RESPONSE	0.92483	0.554771	1.46074	0.822093	1
GO_CELL_ACTIVATION_INVOLVED_IN_IMMUNE_RESPONSE	0.924435	0.362203	1.97672	1	1
GO_RESPONSE_TO_METAL_ION	0.924351	0.518257	1.53823	0.899834	1
GO_RESPONSE_TO_CAMP	0.92287	0.290924	2.25373	1	1
GO_REGULATION_OF_LEUKOCYTE_MEDIATED_CYTOTOXICITY	0.919071	0.182687	2.86264	1	1
GO_REGULATION_OF_CELLULAR_KETONE_METABOLIC_PROCESS	0.918629	0.410397	1.8007	1	1
GO_REGULATION_OF_MITOCHONDRION_ORGANIZATION	0.913489	0.462232	1.64035	0.885666	1
GO_ANATOMICAL_STRUCTURE_HOMEOSTASIS	0.912282	0.47598	1.60201	0.889839	1
GO_MYELOID_LEUKOCYTE_ACTIVATION	0.911131	0.287321	2.22401	1	1
GO_SEXUAL_REPRODUCTION	0.911064	0.631387	1.27927	0.677725	1
GO_REGULATION_OF_PEPTIDYL_SERINE_PHOSPHORYLATION	0.909121	0.324731	2.05975	1	1
GO_WOUND_HEALING	0.908123	0.565837	1.39161	0.754114	1
GO_REGENERATION	0.906551	0.38205	1.84771	1	1
GO_ACTIVATION_OF_INNATE_IMMUNE_RESPONSE	0.904332	0.441921	1.66499	0.881144	1
GO_NEGATIVE_REGULATION_OF_PROTEIN_MATURATION	0.899958	0.104365	3.53534	1	1
GO_NUCLEOSIDE_BISPHOSPHATE_METABOLIC_PROCESS	0.899958	0.104365	3.53534	1	1
GO_REGULATION_OF_ENDOTHELIAL_CELL_APOPTOTIC_PROCESS	0.899958	0.104365	3.53534	1	1
GO_REGULATION_OF_GLYCOPROTEIN_METABOLIC_PROCESS	0.899958	0.104365	3.53534	1	1
GO_REGULATION_OF_HEMATOPOIETIC_PROGENITOR_CELL_DIFFERENTIATION	0.899958	0.104365	3.53534	1	1
GO_REGULATION_OF_SENSORY_PERCEPTION	0.899958	0.104365	3.53534	1	1
GO_RESPONSE_TO_GAMMA_RADIATION	0.899958	0.104365	3.53534	1	1
GO_SERINE_FAMILY_AMINO_ACID_METABOLIC_PROCESS	0.899958	0.104365	3.53534	1	1
GO_ENDOTHELIAL_CELL_MIGRATION	0.899867	0.178996	2.79933	1	1
GO_INOSITOL_PHOSPHATE_METABOLIC_PROCESS	0.899867	0.178996	2.79933	1	1
GO_MATERNAL_PROCESS_INVOLVED_IN_FEMALE_PREGNANCY	0.899867	0.178996	2.79933	1	1
GO_REGULATION_OF_OSTEOCLAST_DIFFERENTIATION	0.899867	0.178996	2.79933	1	1
GO_REGULATION_OF_TISSUE_REMODELING	0.899867	0.178996	2.79933	1	1
GO_REGULATION_OF_LEUKOCYTE_APOPTOTIC_PROCESS	0.899777	0.237493	2.42496	1	1
GO_REGULATION_OF_PLASMA_MEMBRANE_ORGANIZATION	0.899777	0.237493	2.42496	1	1
GO_REGULATION_OF_OSTEOBLAST_DIFFERENTIATION	0.899686	0.283806	2.19488	1	1
GO_REGULATION_OF_LYMPHOCYTE_MEDIATED_IMMUNITY	0.899595	0.321392	2.03733	1	1
GO_TRANSLATIONAL_INITIATION	0.899412	0.379102	1.83286	1	1
GO_CELLULAR_RESPONSE_TO_OXIDATIVE_STRESS	0.899321	0.401944	1.76182	0.870038	1
GO_MALE_GAMETE_GENERATION	0.895537	0.564172	1.36015	0.684603	1
GO_DNA_DEPENDENT_DNA_REPLICATION	0.888523	0.280374	2.16657	1	1
GO_NEGATIVE_REGULATION_OF_VIRAL_PROCESS	0.888523	0.280374	2.16657	1	1
GO_TRANSMEMBRANE_RECEPTOR_PROTEIN_SERINE_THREONINE_KINASE_SIGNALING_PATHWAY	0.886889	0.3965	1.73681	0.870093	1
GO_INTEGRIN_MEDIATED_SIGNALING_PATHWAY	0.885878	0.23393	2.38576	1	1
GO_NEGATIVE_REGULATION_OF_LIPID_METABOLIC_PROCESS	0.885878	0.23393	2.38576	1	1
GO_ORGAN_REGENERATION	0.885878	0.23393	2.38576	1	1
GO_REGULATION_OF_LIPASE_ACTIVITY	0.885878	0.23393	2.38576	1	1
GO_TISSUE_MIGRATION	0.885878	0.23393	2.38576	1	1
GO_ACTIVATION_OF_IMMUNE_RESPONSE	0.882112	0.536715	1.37739	0.666709	1
GO_DNA_REPLICATION_INDEPENDENT_NUCLEOSOME_ORGANIZATION	0.881447	0.175452	2.73827	1	1
GO_POSITIVE_REGULATION_OF_RESPONSE_TO_DNA_DAMAGE_STIMULUS	0.881447	0.175452	2.73827	1	1
GO_POSITIVE_REGULATION_OF_IMMUNE_EFFECTOR_PROCESS	0.878648	0.370583	1.78922	0.863214	1
GO_HEMOSTASIS	0.876512	0.481453	1.48098	0.705035	1
GO_POSITIVE_REGULATION_OF_CELL_ACTIVATION	0.876512	0.481453	1.48098	0.705035	1
GO_RESPONSE_TO_CYTOKINE	0.873674	0.605715	1.22622	0.513725	1
GO_POSITIVE_REGULATION_OF_IMMUNE_SYSTEM_PROCESS	0.873521	0.622604	1.19754	0.447765	1
GO_POSITIVE_REGULATION_OF_INNATE_IMMUNE_RESPONSE	0.873415	0.456041	1.53232	0.785653	1
GO_APICAL_JUNCTION_ASSEMBLY	0.872632	0.101322	3.4196	1	1
GO_CELLULAR_PIGMENTATION	0.872632	0.101322	3.4196	1	1
GO_CELLULAR_RESPONSE_TO_NUTRIENT	0.872632	0.101322	3.4196	1	1
GO_EPITHELIAL_CELL_MORPHOGENESIS	0.872632	0.101322	3.4196	1	1
GO_GOLGI_TO_PLASMA_MEMBRANE_TRANSPORT	0.872632	0.101322	3.4196	1	1
GO_NEGATIVE_REGULATION_OF_REACTIVE_OXYGEN_SPECIES_METABOLIC_PROCESS	0.872632	0.101322	3.4196	1	1
GO_RNA_PHOSPHODIESTER_BOND_HYDROLYSIS_EXONUCLEOLYTIC	0.872632	0.101322	3.4196	1	1
GO_SMOOTH_MUSCLE_CONTRACTION	0.872632	0.101322	3.4196	1	1
GO_VENTRAL_SPINAL_CORD_DEVELOPMENT	0.872632	0.101322	3.4196	1	1
GO_REGULATION_OF_OXIDOREDUCTASE_ACTIVITY	0.872401	0.230472	2.34779	1	1
GO_REGULATION_OF_LEUKOCYTE_MEDIATED_IMMUNITY	0.871937	0.367809	1.77517	0.863308	1
GO_NEGATIVE_REGULATION_OF_IMMUNE_SYSTEM_PROCESS	0.864826	0.503572	1.39745	0.64525	1
GO_REGULATION_OF_PHOSPHOLIPID_METABOLIC_PROCESS	0.863764	0.172044	2.68023	1	1
GO_RNA_PHOSPHODIESTER_BOND_HYDROLYSIS_ENDONUCLEOLYTIC	0.863764	0.172044	2.68023	1	1
GO_REGULATION_OF_IMMUNE_RESPONSE	0.862641	0.612368	1.1867	0.401154	1
GO_PYRIMIDINE_CONTAINING_COMPOUND_METABOLIC_PROCESS	0.859326	0.227114	2.311	1	1
GO_REGULATION_OF_OSSIFICATION	0.858814	0.362382	1.74778	0.863696	1
GO_MACROAUTOPHAGY	0.848853	0.455459	1.45918	0.697717	1
GO_FACE_DEVELOPMENT	0.846913	0.0984514	3.31113	1	1
GO_MYELOID_CELL_DEVELOPMENT	0.846913	0.0984514	3.31113	1	1
GO_NEGATIVE_REGULATION_OF_ADAPTIVE_IMMUNE_RESPONSE	0.846913	0.0984514	3.31113	1	1
GO_PEPTIDYL_ASPARAGINE_MODIFICATION	0.846913	0.0984514	3.31113	1	1
GO_POSITIVE_REGULATION_OF_CELL_KILLING	0.846913	0.0984514	3.31113	1	1
GO_REGULATION_OF_BONE_REMODELING	0.846913	0.0984514	3.31113	1	1
GO_RESPONSE_TO_COLD	0.846913	0.0984514	3.31113	1	1
GO_STEROL_BIOSYNTHETIC_PROCESS	0.846913	0.0984514	3.31113	1	1
GO_NEGATIVE_REGULATION_OF_LEUKOCYTE_PROLIFERATION	0.846774	0.168765	2.62457	1	1
GO_REGULATION_OF_EPIDERMIS_DEVELOPMENT	0.846774	0.168765	2.62457	1	1
GO_DORSAL_VENTRAL_PATTERN_FORMATION	0.846635	0.223853	2.27534	1	1
GO_ENDOCRINE_SYSTEM_DEVELOPMENT	0.846496	0.267428	2.06022	1	1
GO_REGULATION_OF_FAT_CELL_DIFFERENTIATION	0.846496	0.267428	2.06022	1	1
GO_REGULATION_OF_PHOSPHATIDYLINOSITOL_3_KINASE_SIGNALING	0.846357	0.3028	1.91276	0.845442	1
GO_REGULATION_OF_DEFENSE_RESPONSE	0.836366	0.580072	1.17335	0.336889	1
GO_NEGATIVE_REGULATION_OF_RESPONSE_TO_WOUNDING	0.832125	0.3268	1.77352	0.85623	1
GO_REGULATION_OF_CYSTEINE_TYPE_ENDOPEPTIDASE_ACTIVITY	0.830972	0.390394	1.57141	0.761768	1
GO_REGULATION_OF_CELL_ACTIVATION	0.830443	0.511989	1.28277	0.47286	1
GO_CHROMOSOME_LOCALIZATION	0.830438	0.165608	2.57156	1	1
GO_OOGENESIS	0.830438	0.165608	2.57156	1	1
GO_REGULATION_OF_PROTEIN_TYROSINE_KINASE_ACTIVITY	0.830438	0.165608	2.57156	1	1
GO_RNA_PHOSPHODIESTER_BOND_HYDROLYSIS	0.829976	0.297097	1.87445	0.845772	1
GO_REGULATION_OF_RESPONSE_TO_CYTOKINE_STIMULUS	0.825252	0.32415	1.75845	0.856679	1
GO_RESPONSE_TO_TOXIC_SUBSTANCE	0.823372	0.402992	1.51269	0.666482	1
GO_ACUTE_PHASE_RESPONSE	0.822663	0.0957384	3.20939	1	1
GO_CHROMATIN_SILENCING_AT_RDNA	0.822663	0.0957384	3.20939	1	1
GO_NEGATIVE_REGULATION_OF_G_PROTEIN_COUPLED_RECEPTOR_PROTEIN_SIGNALING_PATHWAY	0.822663	0.0957384	3.20939	1	1
GO_POSITIVE_REGULATION_OF_CELL_MATRIX_ADHESION	0.822663	0.0957384	3.20939	1	1
GO_REGULATION_OF_TOLL_LIKE_RECEPTOR_SIGNALING_PATHWAY	0.822663	0.0957384	3.20939	1	1
GO_REGULATION_OF_TYPE_I_INTERFERON_MEDIATED_SIGNALING_PATHWAY	0.822663	0.0957384	3.20939	1	1
GO_RESPONSE_TO_PH	0.822663	0.0957384	3.20939	1	1
GO_TRANSCRIPTION_FROM_RNA_POLYMERASE_III_PROMOTER	0.822663	0.0957384	3.20939	1	1
GO_CARTILAGE_DEVELOPMENT	0.822019	0.294301	1.85584	0.84608	1
GO_CELLULAR_RESPONSE_TO_TOPOLOGICALLY_INCORRECT_PROTEIN	0.822019	0.294301	1.85584	0.84608	1
GO_REGULATION_OF_ADAPTIVE_IMMUNE_RESPONSE	0.822019	0.294301	1.85584	0.84608	1
GO_CONNECTIVE_TISSUE_DEVELOPMENT	0.821695	0.347022	1.67025	0.737316	1
GO_PHOSPHATIDYLINOSITOL_METABOLIC_PROCESS	0.818907	0.366636	1.60039	0.75102	1
GO_HYDROGEN_ION_TRANSMEMBRANE_TRANSPORT	0.817483	0.258518	1.98687	0.833511	1
GO_NEGATIVE_REGULATION_OF_PROTEIN_SECRETION	0.817483	0.258518	1.98687	0.833511	1
GO_PURINE_CONTAINING_COMPOUND_METABOLIC_PROCESS	0.817411	0.476296	1.31964	0.500097	1
GO_NUCLEIC_ACID_PHOSPHODIESTER_BOND_HYDROLYSIS	0.817101	0.414229	1.46375	0.584957	1
GO_REGULATION_OF_CELL_CELL_ADHESION	0.81603	0.467252	1.33522	0.48928	1
GO_CARBOHYDRATE_DERIVATIVE_CATABOLIC_PROCESS	0.815816	0.344529	1.65798	0.737658	1
GO_MULTI_ORGANISM_REPRODUCTIVE_PROCESS	0.810845	0.573396	1.11892	0.228562	1
GO_RESPONSE_TO_FATTY_ACID	0.810708	0.214605	2.17472	1	1
GO_REGULATED_EXOCYTOSIS	0.807373	0.379464	1.5258	0.654165	1
GO_ESTABLISHMENT_OF_PROTEIN_LOCALIZATION_TO_MEMBRANE	0.805492	0.408437	1.44254	0.585758	1
GO_POSITIVE_REGULATION_OF_IMMUNE_RESPONSE	0.800601	0.515	1.19507	0.306868	1
GO_ENDOSOME_TO_LYSOSOME_TRANSPORT	0.799761	0.0931707	3.11352	1	1
GO_LYTIC_VACUOLE_ORGANIZATION	0.799761	0.0931707	3.11352	1	1
GO_NEGATIVE_REGULATION_OF_LEUKOCYTE_APOPTOTIC_PROCESS	0.799761	0.0931707	3.11352	1	1
GO_NEGATIVE_REGULATION_OF_MYELOID_LEUKOCYTE_DIFFERENTIATION	0.799761	0.0931707	3.11352	1	1
GO_NEGATIVE_REGULATION_OF_RESPONSE_TO_CYTOKINE_STIMULUS	0.799761	0.0931707	3.11352	1	1
GO_PYRIMIDINE_CONTAINING_COMPOUND_BIOSYNTHETIC_PROCESS	0.799761	0.0931707	3.11352	1	1
GO_REGULATION_OF_KIDNEY_DEVELOPMENT	0.799761	0.0931707	3.11352	1	1
GO_REGULATION_OF_NITRIC_OXIDE_BIOSYNTHETIC_PROCESS	0.799761	0.0931707	3.11352	1	1
GO_ERYTHROCYTE_HOMEOSTASIS	0.79958	0.159633	2.47092	1	1
GO_POSITIVE_REGULATION_OF_ENDOTHELIAL_CELL_MIGRATION	0.79958	0.159633	2.47092	1	1
GO_REGULATION_OF_NEUROLOGICAL_SYSTEM_PROCESS	0.79958	0.159633	2.47092	1	1
GO_XENOPHAGY	0.799216	0.252854	1.94094	0.834021	1
GO_ACTIVATION_OF_MAPK_ACTIVITY	0.799034	0.286248	1.80226	0.847548	1
GO_LEUKOCYTE_MIGRATION	0.794205	0.402806	1.42189	0.501569	1
GO_VASCULAR_PROCESS_IN_CIRCULATORY_SYSTEM	0.792511	0.311531	1.68673	0.723748	1
GO_REGULATION_OF_TYPE_I_INTERFERON_PRODUCTION	0.790383	0.250124	1.91872	0.834453	1
GO_NUCLEOBASE_CONTAINING_SMALL_MOLECULE_METABOLIC_PROCESS	0.786334	0.496092	1.19223	0.291669	1
GO_REGULATION_OF_CELL_KILLING	0.784992	0.156803	2.42336	1	1
GO_REGULATION_OF_CYTOSOLIC_CALCIUM_ION_CONCENTRATION	0.783817	0.351195	1.53024	0.641049	1
GO_TELOMERE_ORGANIZATION	0.781743	0.247452	1.89704	0.834997	1
GO_NEGATIVE_REGULATION_OF_T_CELL_PROLIFERATION	0.778096	0.0907368	3.02326	1	1
GO_NEURON_DEATH	0.778096	0.0907368	3.02326	1	1
GO_REGULATION_OF_MUSCLE_CELL_APOPTOTIC_PROCESS	0.778096	0.0907368	3.02326	1	1
GO_REGULATION_OF_RELEASE_OF_CYTOCHROME_C_FROM_MITOCHONDRIA	0.778096	0.0907368	3.02326	1	1
GO_REGULATION_OF_STEROID_BIOSYNTHETIC_PROCESS	0.778096	0.0907368	3.02326	1	1
GO_CELLULAR_RESPONSE_TO_CYTOKINE_STIMULUS	0.774292	0.506908	1.13923	0.21582	1
GO_DIVALENT_INORGANIC_CATION_HOMEOSTASIS	0.774035	0.425871	1.30496	0.402058	1
GO_INTERFERON_GAMMA_MEDIATED_SIGNALING_PATHWAY	0.770925	0.154071	2.37775	1	1
GO_TISSUE_HOMEOSTASIS	0.770301	0.27617	1.73558	0.70674	1
GO_REGULATION_OF_RESPONSE_TO_WOUNDING	0.770111	0.449101	1.24216	0.32597	1
GO_POSITIVE_REGULATION_OF_RESPONSE_TO_EXTERNAL_STIMULUS	0.764565	0.399994	1.33796	0.44261	1
GO_MACROMITOPHAGY	0.763436	0.27376	1.71964	0.707357	1
GO_MONOCARBOXYLIC_ACID_BIOSYNTHETIC_PROCESS	0.761305	0.321941	1.54442	0.625619	1
GO_RESPONSE_TO_REACTIVE_OXYGEN_SPECIES	0.761305	0.321941	1.54442	0.625619	1
GO_AMMONIUM_TRANSMEMBRANE_TRANSPORT	0.757791	0.0182216	4.7758	1	1
GO_AXON_REGENERATION	0.757791	0.0182216	4.7758	1	1
GO_COFACTOR_CATABOLIC_PROCESS	0.757791	0.0182216	4.7758	1	1
GO_G_PROTEIN_COUPLED_PURINERGIC_RECEPTOR_SIGNALING_PATHWAY	0.757791	0.0182216	4.7758	1	1
GO_HETEROTYPIC_CELL_CELL_ADHESION	0.757791	0.0182216	4.7758	1	1
GO_INFLAMMATORY_RESPONSE_TO_ANTIGENIC_STIMULUS	0.757791	0.0182216	4.7758	1	1
GO_MRNA_TRANSCRIPTION	0.757791	0.0182216	4.7758	1	1
GO_NEGATIVE_REGULATION_OF_CELL_CYCLE_G2_M_PHASE_TRANSITION	0.757791	0.0182216	4.7758	1	1
GO_NEGATIVE_REGULATION_OF_OXIDOREDUCTASE_ACTIVITY	0.757791	0.0182216	4.7758	1	1
GO_NEUTROPHIL_MEDIATED_IMMUNITY	0.757791	0.0182216	4.7758	1	1
GO_PIGMENT_GRANULE_ORGANIZATION	0.757791	0.0182216	4.7758	1	1
GO_POSITIVE_REGULATION_OF_MYOBLAST_DIFFERENTIATION	0.757791	0.0182216	4.7758	1	1
GO_POSITIVE_REGULATION_OF_PROTEIN_AUTOPHOSPHORYLATION	0.757791	0.0182216	4.7758	1	1
GO_POSITIVE_REGULATION_OF_SMOOTHENED_SIGNALING_PATHWAY	0.757791	0.0182216	4.7758	1	1
GO_PROTEIN_EXIT_FROM_ENDOPLASMIC_RETICULUM	0.757791	0.0182216	4.7758	1	1
GO_PYRIMIDINE_NUCLEOSIDE_TRIPHOSPHATE_METABOLIC_PROCESS	0.757791	0.0182216	4.7758	1	1
GO_REGULATION_OF_CELL_FATE_COMMITMENT	0.757791	0.0182216	4.7758	1	1
GO_REGULATION_OF_HAIR_CYCLE	0.757791	0.0182216	4.7758	1	1
GO_REGULATION_OF_NUCLEASE_ACTIVITY	0.757791	0.0182216	4.7758	1	1
GO_REGULATION_OF_RELEASE_OF_SEQUESTERED_CALCIUM_ION_INTO_CYTOSOL_BY_SARCOPLASMIC_RETICULUM	0.757791	0.0182216	4.7758	1	1
GO_RESPONSE_TO_ARSENIC_CONTAINING_SUBSTANCE	0.757791	0.0182216	4.7758	1	1
GO_RUFFLE_ORGANIZATION	0.757791	0.0182216	4.7758	1	1
GO_SIALYLATION	0.757791	0.0182216	4.7758	1	1
GO_SOMATIC_DIVERSIFICATION_OF_IMMUNOGLOBULINS	0.757791	0.0182216	4.7758	1	1
GO_ZINC_ION_HOMEOSTASIS	0.757791	0.0182216	4.7758	1	1
GO_ANTERIOR_POSTERIOR_AXIS_SPECIFICATION	0.757572	0.0884266	2.93802	1	1
GO_AUTOPHAGOSOME_ORGANIZATION	0.757572	0.0884266	2.93802	1	1
GO_REGULATION_OF_ACTIN_FILAMENT_DEPOLYMERIZATION	0.757572	0.0884266	2.93802	1	1
GO_REGULATION_OF_NF_KAPPAB_IMPORT_INTO_NUCLEUS	0.757572	0.0884266	2.93802	1	1
GO_REGULATION_OF_VASODILATION	0.757572	0.0884266	2.93802	1	1
GO_STEROL_TRANSPORT	0.757572	0.0884266	2.93802	1	1
GO_REACTIVE_OXYGEN_SPECIES_METABOLIC_PROCESS	0.757132	0.200776	2.02516	0.819094	1
GO_SULFUR_COMPOUND_METABOLIC_PROCESS	0.756999	0.425605	1.25543	0.357295	1
GO_STEROID_BIOSYNTHETIC_PROCESS	0.756912	0.239766	1.83461	0.685481	1
GO_SENSORY_PERCEPTION_OF_LIGHT_STIMULUS	0.75647	0.297626	1.60795	0.604879	1
GO_ENERGY_DERIVATION_BY_OXIDATION_OF_ORGANIC_COMPOUNDS	0.756248	0.319841	1.5339	0.521519	1
GO_MULTICELLULAR_ORGANISMAL_HOMEOSTASIS	0.755804	0.355635	1.42629	0.470705	1
GO_NEGATIVE_REGULATION_OF_PROTEOLYSIS	0.75491	0.405727	1.29494	0.390473	1
GO_MITOCHONDRIAL_TRANSPORT	0.751258	0.317767	1.52349	0.521541	1
GO_REGULATION_OF_REACTIVE_OXYGEN_SPECIES_METABOLIC_PROCESS	0.750064	0.269066	1.68863	0.709058	1
GO_VACUOLE_ORGANIZATION	0.745169	0.293248	1.58329	0.606103	1
GO_DNA_SYNTHESIS_INVOLVED_IN_DNA_REPAIR	0.744247	0.148941	2.29146	0.797591	1
GO_HYDROGEN_TRANSPORT	0.743551	0.266779	1.67353	0.582752	1
GO_ACTIN_MEDIATED_CELL_CONTRACTION	0.7381	0.0862308	2.85734	1	1
GO_PROTEIN_TRANSMEMBRANE_TRANSPORT	0.7381	0.0862308	2.85734	1	1
GO_REGULATION_OF_LIPID_CATABOLIC_PROCESS	0.7381	0.0862308	2.85734	1	1
GO_RESPONSE_TO_HEAT	0.737625	0.195729	1.9709	0.820474	1
GO_ISOPRENOID_METABOLIC_PROCESS	0.733602	0.232542	1.77623	0.686808	1
GO_AUTOPHAGY	0.72888	0.417969	1.19054	0.229015	1
GO_FATTY_ACID_BIOSYNTHETIC_PROCESS	0.726146	0.230229	1.75767	0.687645	1
GO_RESPONSE_TO_TUMOR_NECROSIS_FACTOR	0.724897	0.341266	1.36683	0.395124	1
GO_MULTI_ORGANISM_METABOLIC_PROCESS	0.724668	0.260124	1.62981	0.583631	1
GO_IMMUNE_EFFECTOR_PROCESS	0.724239	0.435747	1.13977	0.188941	1
GO_CELLULAR_LIPID_METABOLIC_PROCESS	0.72015	0.5026	1.00451	0.0539072	1
GO_CARBOHYDRATE_METABOLIC_PROCESS	0.720004	0.467754	1.06577	0.116231	1
GO_CELLULAR_RESPONSE_TO_VIRUS	0.719855	0.0173523	4.50916	1	1
GO_CHOLESTEROL_EFFLUX	0.719855	0.0173523	4.50916	1	1
GO_DOPAMINE_METABOLIC_PROCESS	0.719855	0.0173523	4.50916	1	1
GO_ENDOPLASMIC_RETICULUM_TO_CYTOSOL_TRANSPORT	0.719855	0.0173523	4.50916	1	1
GO_EPIDERMIS_MORPHOGENESIS	0.719855	0.0173523	4.50916	1	1
GO_GTP_METABOLIC_PROCESS	0.719855	0.0173523	4.50916	1	1
GO_LENS_FIBER_CELL_DIFFERENTIATION	0.719855	0.0173523	4.50916	1	1
GO_LEUKOTRIENE_BIOSYNTHETIC_PROCESS	0.719855	0.0173523	4.50916	1	1
GO_MODIFIED_AMINO_ACID_TRANSPORT	0.719855	0.0173523	4.50916	1	1
GO_MRNA_CLEAVAGE	0.719855	0.0173523	4.50916	1	1
GO_NEGATIVE_REGULATION_OF_EMBRYONIC_DEVELOPMENT	0.719855	0.0173523	4.50916	1	1
GO_NEGATIVE_REGULATION_OF_EPITHELIAL_TO_MESENCHYMAL_TRANSITION	0.719855	0.0173523	4.50916	1	1
GO_NEGATIVE_REGULATION_OF_PEPTIDYL_SERINE_PHOSPHORYLATION	0.719855	0.0173523	4.50916	1	1
GO_NUCLEOBASE_CONTAINING_SMALL_MOLECULE_INTERCONVERSION	0.719855	0.0173523	4.50916	1	1
GO_POSITIVE_REGULATION_OF_TRANSLATIONAL_INITIATION	0.719855	0.0173523	4.50916	1	1
GO_REGULATION_OF_CELLULAR_EXTRAVASATION	0.719855	0.0173523	4.50916	1	1
GO_REGULATION_OF_DNA_DAMAGE_RESPONSE_SIGNAL_TRANSDUCTION_BY_P53_CLASS_MEDIATOR	0.719855	0.0173523	4.50916	1	1
GO_REGULATION_OF_FATTY_ACID_OXIDATION	0.719855	0.0173523	4.50916	1	1
GO_REGULATION_OF_INSULIN_LIKE_GROWTH_FACTOR_RECEPTOR_SIGNALING_PATHWAY	0.719855	0.0173523	4.50916	1	1
GO_REGULATION_OF_MYELOID_CELL_APOPTOTIC_PROCESS	0.719855	0.0173523	4.50916	1	1
GO_REGULATION_OF_PROTEIN_PHOSPHATASE_TYPE_2A_ACTIVITY	0.719855	0.0173523	4.50916	1	1
GO_REGULATION_OF_STRIATED_MUSCLE_CELL_APOPTOTIC_PROCESS	0.719855	0.0173523	4.50916	1	1
GO_STEROID_CATABOLIC_PROCESS	0.719855	0.0173523	4.50916	1	1
GO_CHAPERONE_MEDIATED_PROTEIN_FOLDING	0.719602	0.0841412	2.78129	1	1
GO_POSITIVE_REGULATION_OF_ORGANELLE_ASSEMBLY	0.719602	0.0841412	2.78129	1	1
GO_POSITIVE_REGULATION_OF_RECEPTOR_MEDIATED_ENDOCYTOSIS	0.719602	0.0841412	2.78129	1	1
GO_PROTEIN_K48_LINKED_UBIQUITINATION	0.719602	0.0841412	2.78129	1	1
[truncated: 760 more rows]
