# Supplementary material for: A Machine Learning Approach to Predicting Autism Risk Genes: Validation of Known Genes and Discovery of New Candidates
Source: Front Genet. 2020 Sep 10;11:500064. doi: 10.3389/fgene.2020.500064 (PMC7513695; doi:10.3389/fgene.2020.500064)
Supplement: TABLE S3 — Gene risk score predicted from Boosted tree model. [file Table_3.xlsx]

## Sheet: NEW_BTree_Train_Score
Table S3. Gene risk score predicted from Boosted tree model
Gene	Label	Score
ACHE	True Positive	0.079065
ADNP	True Positive	0.767112
ADSL	True Positive	0.00846995
AHDC1	True Positive	0.728901
AHI1	True Positive	0.0440756
AKAP9	True Positive	0.531283
ALDH5A1	True Positive	0.0329932
ANK2	True Positive	0.535828
ANKRD11	True Positive	0.722676
APH1A	True Positive	0.0382139
ARID1B	True Positive	0.630965
ASH1L	True Positive	0.753559
BCKDK	True Positive	0.0176593
BCL11A	True Positive	0.378964
BRAF	True Positive	0.521271
CACNA1C	True Positive	0.429144
CACNA1H	True Positive	0.461414
CDKL5	True Positive	0.470281
CHD2	True Positive	0.282525
CHD7	True Positive	0.203661
CHD8	True Positive	0.639531
CHKB	True Positive	0.0114146
CNTN4	True Positive	0.0993958
CNTNAP2	True Positive	0.177638
CTNND2	True Positive	0.317489
CTTNBP2	True Positive	0.108545
CUL3	True Positive	0.0454912
DDX3X	True Positive	0.365605
DEAF1	True Positive	0.0809281
DHCR7	True Positive	0.0357012
DIP2A	True Positive	0.0907904
DMD	True Positive	0.415506
DMPK	True Positive	0.0944952
DNMT3A	True Positive	0.400503
DSCAM	True Positive	0.823414
DYRK1A	True Positive	0.748202
EHMT1	True Positive	0.300579
ERBB2IP	True Positive	0.0264888
ETFB	True Positive	0.0237529
FMR1	True Positive	0.0462265
FOXP1	True Positive	0.301299
GABRB3	True Positive	0.54387
GIGYF1	True Positive	0.546211
GRIN2B	True Positive	0.63463
GRIP1	True Positive	0.0408919
HCN1	True Positive	0.0902453
HDAC4	True Positive	0.626423
HERC2	True Positive	0.737121
HOXA1	True Positive	0.00469399
ILF2	True Positive	0.113959
INTS6	True Positive	0.0981918
KAT2B	True Positive	0.039962
KATNAL2	True Positive	0.0133715
KCNJ10	True Positive	0.0307643
KDM5B	True Positive	0.237065
KDM6B	True Positive	0.924193
MBD5	True Positive	0.443123
MECP2	True Positive	0.0754028
MED13L	True Positive	0.809476
MET	True Positive	0.0546707
MFRP	True Positive	0.025409
MIB1	True Positive	0.0962396
MYT1L	True Positive	0.93107
NCKAP1	True Positive	0.335618
NF1	True Positive	0.231679
NFIX	True Positive	0.169656
NINL	True Positive	0.0444051
NIPBL	True Positive	0.64508
NLGN3	True Positive	0.303986
NR2F1	True Positive	0.0980031
NRXN1	True Positive	0.809407
NSD1	True Positive	0.579787
NTNG1	True Positive	0.102571
OCRL	True Positive	0.675535
PACS1	True Positive	0.67611
PAX6	True Positive	0.038626
PHF2	True Positive	0.287771
PIK3R2	True Positive	0.197672
POGZ	True Positive	0.814601
PPP2R5D	True Positive	0.389155
PRKD1	True Positive	0.0245519
PRODH	True Positive	0.0154468
PTEN	True Positive	0.171964
PTK7	True Positive	0.019882
PTPN11	True Positive	0.239359
RAI1	True Positive	0.607799
RELN	True Positive	0.330439
RERE	True Positive	0.749333
RNF135	True Positive	0.0149333
RPS6KA3	True Positive	0.176314
SCN1A	True Positive	0.23299
SCN2A	True Positive	0.728528
SETD5	True Positive	0.561849
SHANK2	True Positive	0.45541
SHANK3	True Positive	0.171284
SLC1A2	True Positive	0.0525699
SLC6A1	True Positive	0.150912
SLC9A6	True Positive	0.362627
SMARCA2	True Positive	0.596334
SPAST	True Positive	0.266751
STXBP1	True Positive	0.18103
SUV420H1	True Positive	0.380051
SYNE1	True Positive	0.137575
SYNGAP1	True Positive	0.818857
TAF1	True Positive	0.524634
TBR1	True Positive	0.456042
TCF4	True Positive	0.788577
TCF7L2	True Positive	0.0817608
TNRC6B	True Positive	0.646659
TRIO	True Positive	0.922215
TRIP12	True Positive	0.710217
TSC1	True Positive	0.312039
TSC2	True Positive	0.338181
UBE3A	True Positive	0.736587
UPF3B	True Positive	0.0244593
USP45	True Positive	0.00798331
USP7	True Positive	0.649245
VPS13B	True Positive	0.23903
WAC	True Positive	0.268087
WDFY3	True Positive	0.373981
ZNF559	True Positive	0.0190411
AAAS	True Negative	0.012833
AASS	True Negative	0.0245215
ABCA1	True Negative	0.0308351
ABCA4	True Negative	0.012519
ABCB4	True Negative	0.00718924
ABCB7	True Negative	0.0345974
ABCC2	True Negative	0.0149857
ABCC6	True Negative	0.00937787
ABCC8	True Negative	0.163106
ABCC9	True Negative	0.0359378
ABCD1	True Negative	0.0223802
ABHD5	True Negative	0.0182156
ACAN	True Negative	0.0133857
ACAT1	True Negative	0.0119069
ACTA2	True Negative	0.0275107
ACTC1	True Negative	0.0134538
ACTG1	True Negative	0.10501
ACTN2	True Negative	0.366898
ACTN4	True Negative	0.278592
ACVR1	True Negative	0.0119273
ACVR2B	True Negative	0.017498
ACVRL1	True Negative	0.0107181
ADAM9	True Negative	0.0131704
ADD1	True Negative	0.0529271
ADRB3	True Negative	0.0147034
AFG3L2	True Negative	0.0941703
AGA	True Negative	0.00972934
AGL	True Negative	0.0339626
AGPS	True Negative	0.074656
AGT	True Negative	0.0319568
AGTR1	True Negative	0.00759046
AGXT	True Negative	0.0138606
AHCY	True Negative	0.0474347
AIP	True Negative	0.0174959
AIPL1	True Negative	0.0110244
AK1	True Negative	0.0373984
AK2	True Negative	0.00877831
AKT2	True Negative	0.0628786
ALAS2	True Negative	0.00972757
ALDH3A2	True Negative	0.0606593
ALG1	True Negative	0.00744541
ALG10	True Negative	0.00662007
ALG12	True Negative	0.0109744
ALG3	True Negative	0.0101625
ALG6	True Negative	0.0125592
ALG8	True Negative	0.0143966
ALG9	True Negative	0.0199283
ALMS1	True Negative	0.111156
ALOX12B	True Negative	0.00724844
ALPL	True Negative	0.0529834
ALS2	True Negative	0.246842
AMELX	True Negative	0.00739726
ANG	True Negative	0.00682425
AP3B1	True Negative	0.0952008
APOA1	True Negative	0.00657596
APOL1	True Negative	0.014584
ARFGEF2	True Negative	0.52164
ARG1	True Negative	0.00533586
ARHGAP26	True Negative	0.0967718
ARHGEF12	True Negative	0.567457
ARHGEF9	True Negative	0.168996
ARL6	True Negative	0.0175158
ARSA	True Negative	0.0142898
ASAH1	True Negative	0.0757559
ASL	True Negative	0.0316582
ASPM	True Negative	0.0256164
ASPSCR1	True Negative	0.0226647
ATG16L1	True Negative	0.168488
ATM	True Negative	0.0346968
ATN1	True Negative	0.0958639
ATP1A2	True Negative	0.166778
ATP2A1	True Negative	0.00795501
ATP2A2	True Negative	0.374434
ATP2C1	True Negative	0.834499
ATP7A	True Negative	0.0118048
ATP7B	True Negative	0.0739492
ATR	True Negative	0.160305
ATXN1	True Negative	0.0236912
ATXN10	True Negative	0.0891353
ATXN2	True Negative	0.255903
ATXN3	True Negative	0.0287283
AURKA	True Negative	0.00893896
AVPR2	True Negative	0.0048415
AXIN1	True Negative	0.0245865
AXIN2	True Negative	0.0352411
B4GALT1	True Negative	0.02518
BANK1	True Negative	0.00551653
BARD1	True Negative	0.0103091
BBS1	True Negative	0.0191556
BBS2	True Negative	0.0536474
BBS4	True Negative	0.022017
BBS5	True Negative	0.0335339
BBS7	True Negative	0.0194803
BCKDHA	True Negative	0.0450487
BCKDHB	True Negative	0.0106392
BCL10	True Negative	0.0102877
BCOR	True Negative	0.623149
BCR	True Negative	0.432719
BCS1L	True Negative	0.0214756
BEAN1	True Negative	0.044428
BEST1	True Negative	0.0378731
BLK	True Negative	0.0114816
BLM	True Negative	0.00973001
BLNK	True Negative	0.00689621
BMP15	True Negative	0.0133432
BMP2	True Negative	0.0115105
BMP4	True Negative	0.0118039
BMPR1B	True Negative	0.0325064
BMPR2	True Negative	0.665831
BRCA1	True Negative	0.0120278
BRIP1	True Negative	0.00743906
BSCL2	True Negative	0.0747326
BSND	True Negative	0.00871983
BTK	True Negative	0.0199663
BUB1B	True Negative	0.0164721
C10orf2	True Negative	0.0499216
C2	True Negative	0.00846646
C3	True Negative	0.158897
C5	True Negative	0.0086385
CA2	True Negative	0.0167653
CA4	True Negative	0.0174904
CABP4	True Negative	0.00719615
CACNA1A	True Negative	0.645543
CACNA1S	True Negative	0.00762803
CAPN3	True Negative	0.0265149
CARD9	True Negative	0.0245037
CASP10	True Negative	0.00798763
CASP8	True Negative	0.00825942
CAV1	True Negative	0.00815344
CAV3	True Negative	0.00640934
CBX2	True Negative	0.0115288
CCDC50	True Negative	0.105725
CCND1	True Negative	0.00695005
CD19	True Negative	0.00643988
CD244	True Negative	0.00859772
CD2AP	True Negative	0.0137002
CD79A	True Negative	0.00792496
CD79B	True Negative	0.00611077
CD81	True Negative	0.0335003
CDAN1	True Negative	0.0745841
CDC73	True Negative	0.118443
CDH1	True Negative	0.00641649
CDH23	True Negative	0.0129684
CDK5RAP2	True Negative	0.122237
CDKAL1	True Negative	0.0589032
CDKN1C	True Negative	0.0697472
CDKN2A	True Negative	0.00476822
CEL	True Negative	0.00958956
CENPJ	True Negative	0.0397306
CEP152	True Negative	0.00885319
CFH	True Negative	0.0244311
CFHR1	True Negative	0.0104209
CFHR3	True Negative	0.00917446
CFI	True Negative	0.00645126
CFTR	True Negative	0.01878
CHEK2	True Negative	0.00768865
CHIC2	True Negative	0.00879035
CHM	True Negative	0.0774771
CHMP4B	True Negative	0.0327505
CHN1	True Negative	0.049168
CIITA	True Negative	0.0294021
CISD2	True Negative	0.0129351
CLCN5	True Negative	0.00984274
CLCN7	True Negative	0.147493
CLN3	True Negative	0.0184396
CLN5	True Negative	0.00739819
CNBP	True Negative	0.0325966
CNGA1	True Negative	0.00571601
CNGA3	True Negative	0.00795946
CNGB1	True Negative	0.0210922
CNGB3	True Negative	0.00666875
COG1	True Negative	0.0919806
COG4	True Negative	0.0239648
COG5	True Negative	0.011299
COG7	True Negative	0.0147016
COG8	True Negative	0.00976755
COL10A1	True Negative	0.0106042
COL11A2	True Negative	0.076834
COL1A1	True Negative	0.0669407
COL1A2	True Negative	0.0561179
COL2A1	True Negative	0.0230757
COL3A1	True Negative	0.106967
COL4A3	True Negative	0.0102207
COL4A4	True Negative	0.0068046
COL4A5	True Negative	0.0743117
COL5A1	True Negative	0.0186432
COL5A2	True Negative	0.144948
COL6A1	True Negative	0.376182
COL6A2	True Negative	0.0339608
COL6A3	True Negative	0.0119695
COL8A2	True Negative	0.0102383
COMP	True Negative	0.00733045
COX15	True Negative	0.0243046
COX6B1	True Negative	0.0395702
CP	True Negative	0.00733113
CPOX	True Negative	0.0338827
CPS1	True Negative	0.0166939
CRB1	True Negative	0.0110531
CRTAP	True Negative	0.0310583
CRX	True Negative	0.00476577
CRYAB	True Negative	0.0248949
CSRP3	True Negative	0.0102312
CST3	True Negative	0.026785
CSTB	True Negative	0.0244813
CTNS	True Negative	0.0185914
CTSC	True Negative	0.0149683
CYBA	True Negative	0.0195471
CYBB	True Negative	0.0361098
CYLD	True Negative	0.127211
CYP27A1	True Negative	0.0496277
CYP3A5	True Negative	0.0055686
CYP4V2	True Negative	0.0619805
D2HGDH	True Negative	0.0209481
DBT	True Negative	0.0223523
DCTN1	True Negative	0.120865
DDB2	True Negative	0.0134926
DES	True Negative	0.0231533
DFNA5	True Negative	0.0620774
DFNB31	True Negative	0.0460965
DHH	True Negative	0.00851011
DIAPH1	True Negative	0.0687414
DIAPH2	True Negative	0.0295505
DICER1	True Negative	0.423765
DKC1	True Negative	0.124497
DLD	True Negative	0.0654412
DLL3	True Negative	0.0855847
DLX3	True Negative	0.00526289
DMP1	True Negative	0.0091831
DNAI1	True Negative	0.00787382
DNASE1	True Negative	0.0717842
DNM2	True Negative	0.0930415
DPAGT1	True Negative	0.0162094
DPM1	True Negative	0.0230374
DPM3	True Negative	0.0212839
DSC2	True Negative	0.0070497
DSG2	True Negative	0.00952322
DSP	True Negative	0.0167735
DSPP	True Negative	0.00966452
DUOX2	True Negative	0.0187693
DYSF	True Negative	0.0377044
ECE1	True Negative	0.0416282
ECM1	True Negative	0.0241143
EDA	True Negative	0.0097812
EDAR	True Negative	0.00975415
EDARADD	True Negative	0.0166232
EDN3	True Negative	0.011824
EDNRA	True Negative	0.0182788
EDNRB	True Negative	0.0607873
EFHC1	True Negative	0.0608115
EFNB1	True Negative	0.0400517
EGFR	True Negative	0.0834413
ELANE	True Negative	0.00801916
ELN	True Negative	0.0245288
EMD	True Negative	0.0322438
EMG1	True Negative	0.0232362
ENAM	True Negative	0.0103785
ENG	True Negative	0.0192768
ENPP1	True Negative	0.00664692
EP300	True Negative	0.799158
EPB41	True Negative	0.0645386
EPCAM	True Negative	0.0206076
EPHA2	True Negative	0.00945757
EPHX1	True Negative	0.0736619
EPM2A	True Negative	0.0127375
ERBB2	True Negative	0.0536785
ERCC2	True Negative	0.0148277
ERCC3	True Negative	0.0245141
ERCC4	True Negative	0.0142905
ERCC5	True Negative	0.0265665
ERCC6	True Negative	0.0379452
ERCC8	True Negative	0.0275909
ESPN	True Negative	0.00839552
ETV6	True Negative	0.0225111
EVC2	True Negative	0.0158371
EWSR1	True Negative	0.230151
EXT2	True Negative	0.0345688
EYA1	True Negative	0.0185496
EYA4	True Negative	0.0105691
F11	True Negative	0.00812822
F12	True Negative	0.0146992
F13B	True Negative	0.0140806
F2	True Negative	0.0092074
F5	True Negative	0.00850173
F9	True Negative	0.0136274
FAH	True Negative	0.0117627
FAM161A	True Negative	0.0526361
FANCA	True Negative	0.208201
FANCC	True Negative	0.00722494
FAS	True Negative	0.00580952
FASLG	True Negative	0.00757439
FASTKD2	True Negative	0.0203525
FBLN5	True Negative	0.0213659
FBP1	True Negative	0.00602163
FBXO7	True Negative	0.0137968
FCGR2B	True Negative	0.00827272
FECH	True Negative	0.00872603
FERMT3	True Negative	0.00796091
FGA	True Negative	0.00908589
FGB	True Negative	0.0110062
FGD4	True Negative	0.0329499
FGF10	True Negative	0.00823212
FGF14	True Negative	0.0408478
FGF23	True Negative	0.00939131
FGF8	True Negative	0.00775191
FGFR2	True Negative	0.0588638
FGFR3	True Negative	0.0958355
FHL1	True Negative	0.0332671
FIG4	True Negative	0.061919
FKBP10	True Negative	0.0187578
FKRP	True Negative	0.0199441
FLCN	True Negative	0.0689166
FLG	True Negative	0.00756788
FLNA	True Negative	0.173075
FLNB	True Negative	0.049724
FLT3	True Negative	0.00960068
FLT4	True Negative	0.0170631
FOXC1	True Negative	0.0140492
FOXE1	True Negative	0.004856
FOXL2	True Negative	0.00851886
FOXP3	True Negative	0.00558417
FOXRED1	True Negative	0.0175077
FSCN2	True Negative	0.00840204
FSHR	True Negative	0.0088609
FUCA1	True Negative	0.0227213
FUS	True Negative	0.16585
FXN	True Negative	0.0228155
FZD4	True Negative	0.0311981
G6PC	True Negative	0.0110772
GAA	True Negative	0.0142709
GABRG2	True Negative	0.115111
GALE	True Negative	0.0139621
GALNS	True Negative	0.010084
GALT	True Negative	0.0207716
GARS	True Negative	0.134917
GATA1	True Negative	0.0110534
GATA2	True Negative	0.00878218
GATA4	True Negative	0.00864309
GATA6	True Negative	0.00768223
GBA	True Negative	0.0160072
GBE1	True Negative	0.015337
GCGR	True Negative	0.0187955
GCK	True Negative	0.0303921
GCSH	True Negative	0.0227139
GDAP1	True Negative	0.0387249
GDF3	True Negative	0.0112747
GDF5	True Negative	0.00544451
GDF6	True Negative	0.0109967
GDNF	True Negative	0.00705827
GFAP	True Negative	0.0983694
GFI1	True Negative	0.0100685
GHR	True Negative	0.00609695
GIF	True Negative	0.00589692
GJB1	True Negative	0.0195114
GJB2	True Negative	0.0126535
GJB3	True Negative	0.01015
GJB6	True Negative	0.034448
GJC2	True Negative	0.0179921
GLB1	True Negative	0.00827899
GLDC	True Negative	0.0396114
GLI2	True Negative	0.013237
GLI3	True Negative	0.0268479
GLIS2	True Negative	0.0293554
GLRX5	True Negative	0.013122
GLUD1	True Negative	0.133288
GM2A	True Negative	0.0191121
GMPS	True Negative	0.0699878
GNAS	True Negative	0.126034
GNAT1	True Negative	0.0156173
GNB3	True Negative	0.0169244
GNE	True Negative	0.0415379
GNPAT	True Negative	0.0622629
GNS	True Negative	0.0181428
GOLGA5	True Negative	0.0355275
GOSR2	True Negative	0.0149376
GP1BA	True Negative	0.00742446
GP1BB	True Negative	0.0894243
GP9	True Negative	0.00761705
GPC3	True Negative	0.0161684
GPD2	True Negative	0.110187
GPI	True Negative	0.0652722
GPR143	True Negative	0.0164729
GRHL2	True Negative	0.0179692
GRHPR	True Negative	0.0105528
GRK1	True Negative	0.00786079
GRM6	True Negative	0.00528949
GRXCR1	True Negative	0.00970662
GSN	True Negative	0.0110825
GTF2H5	True Negative	0.0185343
GUCA1A	True Negative	0.0118512
GUCY2D	True Negative	0.00929087
GUSB	True Negative	0.0271141
GYG1	True Negative	0.0217651
HABP2	True Negative	0.014423
HADH	True Negative	0.0180275
HAMP	True Negative	0.00963288
HAX1	True Negative	0.0116262
HBA1	True Negative	0.027926
HBA2	True Negative	0.0351576
HCCS	True Negative	0.0140964
HCN4	True Negative	0.0381606
HEXA	True Negative	0.00943915
HEXB	True Negative	0.0205109
HGD	True Negative	0.00658859
HLA-DQA1	True Negative	0.00865934
HLA-DQB1	True Negative	0.0122249
HLCS	True Negative	0.034465
HMBS	True Negative	0.0167587
HMGA1	True Negative	0.0660574
HMMR	True Negative	0.0123502
HNF1A	True Negative	0.0249745
HNF1B	True Negative	0.0231417
HNF4A	True Negative	0.00799398
HPD	True Negative	0.00595905
HPGD	True Negative	0.00631149
HPRT1	True Negative	0.040844
HPS1	True Negative	0.012459
HR	True Negative	0.0202472
HSPB1	True Negative	0.0184278
HSPB3	True Negative	0.0193899
HSPB8	True Negative	0.0177985
HSPD1	True Negative	0.0663621
HTRA1	True Negative	0.0532731
HTRA2	True Negative	0.208192
HTT	True Negative	0.299246
ICOS	True Negative	0.00734763
IDH2	True Negative	0.074714
IDH3B	True Negative	0.0218546
IDUA	True Negative	0.0756282
IFNG	True Negative	0.00483131
IFT122	True Negative	0.0543042
IFT80	True Negative	0.0268431
IGF2BP2	True Negative	0.0195573
IGHM	True Negative	0.00749671
IGLL1	True Negative	0.0132698
IHH	True Negative	0.00993913
IKBKAP	True Negative	0.182054
IKBKG	True Negative	0.0080716
IL10	True Negative	0.00491728
IL10RA	True Negative	0.00741227
IL10RB	True Negative	0.0105935
IL1B	True Negative	0.00628558
IL23R	True Negative	0.00905303
IL2RG	True Negative	0.00619252
IMPDH1	True Negative	0.0514699
INS	True Negative	0.0119153
INSR	True Negative	0.147156
INVS	True Negative	0.0157791
IQCB1	True Negative	0.0292503
IRF1	True Negative	0.00560786
IRF4	True Negative	0.0101312
IRF5	True Negative	0.00762608
IRF6	True Negative	0.00777587
IRS1	True Negative	0.0543211
IRS2	True Negative	0.0634564
ITGA2B	True Negative	0.00871006
ITGA7	True Negative	0.0194382
ITGB2	True Negative	0.00913654
ITPKC	True Negative	0.0213283
ITPR1	True Negative	0.324868
JAG1	True Negative	0.162668
JAK2	True Negative	0.189369
JUP	True Negative	0.114511
KARS	True Negative	0.0736573
KCNA1	True Negative	0.0918971
KCNA5	True Negative	0.0135324
KCNE1	True Negative	0.00784896
KCNE2	True Negative	0.0116093
KCNH2	True Negative	0.270808
KCNJ1	True Negative	0.00902937
KCNJ11	True Negative	0.024136
KCNJ2	True Negative	0.0159965
KCNJ5	True Negative	0.00761095
KCNK9	True Negative	0.107864
KCNQ1	True Negative	0.00553427
KCNQ4	True Negative	0.0773052
KIAA0196	True Negative	0.019704
KIF1B	True Negative	0.575959
KIF5A	True Negative	0.454261
KIT	True Negative	0.428981
KLF1	True Negative	0.00551922
KLF11	True Negative	0.0484027
KLF6	True Negative	0.119881
KLK4	True Negative	0.0157731
KRAS	True Negative	0.0579783
KRT1	True Negative	0.00690557
KRT10	True Negative	0.0351695
KRT13	True Negative	0.00648593
KRT16	True Negative	0.00904342
KRT6A	True Negative	0.00927623
KRT6B	True Negative	0.012972
KRT81	True Negative	0.00620261
LAMA2	True Negative	0.0575325
LAMP2	True Negative	0.0217984
LARGE	True Negative	0.157724
LBR	True Negative	0.139059
LCA5	True Negative	0.017993
LCAT	True Negative	0.0723563
LDB3	True Negative	0.0123344
LEMD3	True Negative	0.0825225
LEPRE1	True Negative	0.0184652
LFNG	True Negative	0.0362787
LIG4	True Negative	0.0352994
LIPC	True Negative	0.00826502
LITAF	True Negative	0.0156407
LMNA	True Negative	0.0163922
LOXHD1	True Negative	0.00702434
LOXL1	True Negative	0.0111985
LPL	True Negative	0.186569
LPP	True Negative	0.0101039
LRAT	True Negative	0.00925098
LRP5	True Negative	0.120958
LTBP2	True Negative	0.0229568
LTBP3	True Negative	0.0922326
LYST	True Negative	0.391616
LYZ	True Negative	0.0063048
LZTS1	True Negative	0.176447
MAD1L1	True Negative	0.0143963
MAN2B1	True Negative	0.026409
MAP3K1	True Negative	0.0499475
MAP3K8	True Negative	0.006084
MAPK10	True Negative	0.0359515
MAPK8IP1	True Negative	0.131628
MC1R	True Negative	0.0485933
MCCC1	True Negative	0.0180264
MCCC2	True Negative	0.0143049
MCM6	True Negative	0.0718542
MCOLN1	True Negative	0.0866138
MED25	True Negative	0.0252568
MEFV	True Negative	0.00782566
MEN1	True Negative	0.400939
MFN2	True Negative	0.229877
MINPP1	True Negative	0.0225563
MITF	True Negative	0.0180093
MKKS	True Negative	0.0374403
MKS1	True Negative	0.0585903
MLH1	True Negative	0.0122108
MLH3	True Negative	0.077576
MLLT10	True Negative	0.273616
MMAA	True Negative	0.0237174
MMAB	True Negative	0.0124649
MMADHC	True Negative	0.0192619
MMP13	True Negative	0.00830548
MMP20	True Negative	0.0142193
MN1	True Negative	0.465301
MOGS	True Negative	0.0183346
MPDU1	True Negative	0.0216066
MPI	True Negative	0.0269968
MPL	True Negative	0.0061574
MPZ	True Negative	0.00733675
MS4A1	True Negative	0.00762563
MSH2	True Negative	0.127465
MSH6	True Negative	0.0391501
MSX1	True Negative	0.0123941
MSX2	True Negative	0.00746485
MTMR2	True Negative	0.0484531
MTTP	True Negative	0.00588463
MUC5B	True Negative	0.0183611
MUTYH	True Negative	0.0203085
MVK	True Negative	0.0160838
MXI1	True Negative	0.0198886
MYBPC3	True Negative	0.00881851
MYC	True Negative	0.023603
MYH11	True Negative	0.0673323
MYH14	True Negative	0.111715
MYH6	True Negative	0.0101989
MYH7	True Negative	0.0150016
MYH9	True Negative	0.189296
MYL2	True Negative	0.00769116
MYL3	True Negative	0.0123839
MYLK2	True Negative	0.00906141
MYO15A	True Negative	0.00580415
MYO3A	True Negative	0.0132955
MYO6	True Negative	0.0668249
MYO7A	True Negative	0.00935181
MYOC	True Negative	0.00710183
MYOT	True Negative	0.0143091
NAGLU	True Negative	0.0086815
NBN	True Negative	0.0166509
NCF1	True Negative	0.0102488
NCF2	True Negative	0.00821829
NCOA4	True Negative	0.0896754
NCSTN	True Negative	0.311538
NDP	True Negative	0.015039
NDRG1	True Negative	0.0810583
NDUFA10	True Negative	0.0258039
NDUFA12	True Negative	0.012313
NDUFA13	True Negative	0.0245387
NDUFA2	True Negative	0.0104272
NDUFA9	True Negative	0.00943515
NDUFS3	True Negative	0.0119935
NDUFS4	True Negative	0.0199116
NDUFS7	True Negative	0.00886905
NDUFS8	True Negative	0.0145581
NEFH	True Negative	0.0453262
NEUROD1	True Negative	0.0455032
NEXN	True Negative	0.00657892
NF2	True Negative	0.330955
NOD2	True Negative	0.00953234
NODAL	True Negative	0.00974001
NOG	True Negative	0.0143397
NOTCH1	True Negative	0.195677
NOTCH2	True Negative	0.112451
NPC1	True Negative	0.0158093
NPC2	True Negative	0.0140188
NPHP1	True Negative	0.00659212
NPHP3	True Negative	0.053303
NPHP4	True Negative	0.014634
NPM1	True Negative	0.0331132
NPPA	True Negative	0.0282117
NPR2	True Negative	0.35284
NR0B1	True Negative	0.00841072
NR0B2	True Negative	0.00962992
NR2E3	True Negative	0.00567049
NR4A3	True Negative	0.0449671
NR5A1	True Negative	0.0057903
NRAS	True Negative	0.0730999
NRL	True Negative	0.0110936
NUP214	True Negative	0.273095
NUP62	True Negative	0.0471804
OAT	True Negative	0.0364288
OCA2	True Negative	0.0355528
OCLN	True Negative	0.00651525
ODC1	True Negative	0.197105
OFD1	True Negative	0.0458427
OGG1	True Negative	0.00987289
OPCML	True Negative	0.147556
OPN1LW	True Negative	0.0110729
OPN1MW	True Negative	0.0217335
OPTN	True Negative	0.0732013
OSMR	True Negative	0.00815676
OSTM1	True Negative	0.0193408
OTC	True Negative	0.006906
OTOF	True Negative	0.0125093
OTX2	True Negative	0.015061
PABPN1	True Negative	0.0378897
PADI4	True Negative	0.00599991
PALB2	True Negative	0.0196542
PANK2	True Negative	0.0141889
PARK7	True Negative	0.0200203
PAX3	True Negative	0.0145203
PAX7	True Negative	0.012383
PAX8	True Negative	0.00651003
PAX9	True Negative	0.00547739
PC	True Negative	0.0812774
PCCA	True Negative	0.00969278
PCCB	True Negative	0.0185927
PCM1	True Negative	0.10601
PDE6B	True Negative	0.0344302
PDE6G	True Negative	0.00647355
PDE8B	True Negative	0.0946692
PDGFRA	True Negative	0.0729269
PDGFRL	True Negative	0.0370809
PDHA1	True Negative	0.0727922
PDX1	True Negative	0.0165491
PDYN	True Negative	0.0281034
PEX1	True Negative	0.0494353
PEX10	True Negative	0.0304165
PEX13	True Negative	0.0247762
PEX14	True Negative	0.0112002
PEX19	True Negative	0.00806805
PEX26	True Negative	0.047527
PEX3	True Negative	0.0174309
PEX5	True Negative	0.0645846
PFKM	True Negative	0.0478574
PHB	True Negative	0.025061
PHEX	True Negative	0.0164697
PHF6	True Negative	0.0358895
PHGDH	True Negative	0.0420977
PHKA2	True Negative	0.0346787
PHKB	True Negative	0.0386519
PHKG2	True Negative	0.0132572
PHYH	True Negative	0.0107194
PICALM	True Negative	0.128592
PINK1	True Negative	0.100022
PITPNM3	True Negative	0.254516
PITX2	True Negative	0.0129583
PKD1	True Negative	0.683609
PKD2	True Negative	0.0488665
PKHD1	True Negative	0.0150192
PKP2	True Negative	0.00936426
PLA2G2A	True Negative	0.00910349
PLA2G6	True Negative	0.0106042
PLAG1	True Negative	0.00813118
PLEKHM1	True Negative	0.0259263
PLOD1	True Negative	0.0100115
PLP1	True Negative	0.056527
PMM2	True Negative	0.0400419
PMP22	True Negative	0.0169705
PNKP	True Negative	0.0278232
POLG	True Negative	0.0387844
POLH	True Negative	0.0255009
POLR1C	True Negative	0.0111032
POLR1D	True Negative	0.0122859
POMT1	True Negative	0.0431982
POMT2	True Negative	0.0644388
PORCN	True Negative	0.016793
POU3F4	True Negative	0.0256243
PPARG	True Negative	0.00752079
PPARGC1B	True Negative	0.0170634
PPIB	True Negative	0.0233634
PPOX	True Negative	0.0246867
PPP1R3A	True Negative	0.00848329
PPP2R2B	True Negative	0.107086
PPT1	True Negative	0.0126626
PRCC	True Negative	0.0791566
PRF1	True Negative	0.00696186
PRKAG2	True Negative	0.0239512
PRKAR1A	True Negative	0.205604
PRKCG	True Negative	0.171604
PRKCH	True Negative	0.015525
PRNP	True Negative	0.0357257
PROM1	True Negative	0.0533005
PRPF3	True Negative	0.422518
PRPF31	True Negative	0.0813463
PRPF8	True Negative	0.367064
PRPH	True Negative	0.0151658
PRPH2	True Negative	0.0153083
PRPS1	True Negative	0.0424199
PRX	True Negative	0.0111486
PSAT1	True Negative	0.0314253
PSENEN	True Negative	0.0213287
PSPH	True Negative	0.00849113
PTCH1	True Negative	0.1412
PTCH2	True Negative	0.0289676
PTHLH	True Negative	0.0258084
PTPN1	True Negative	0.060019
PTPN22	True Negative	0.0105474
PTPRJ	True Negative	0.049208
PTRF	True Negative	0.0279711
PYGM	True Negative	0.0160822
RAB7A	True Negative	0.0254274
RAD51	True Negative	0.00823865
RAD54L	True Negative	0.0116851
RAX	True Negative	0.0139737
RB1	True Negative	0.063429
RBM8A	True Negative	0.0303272
RDH5	True Negative	0.00791538
RDX	True Negative	0.0929368
RECQL4	True Negative	0.0262162
REEP1	True Negative	0.128632
REN	True Negative	0.00979897
RET	True Negative	0.0620305
RFT1	True Negative	0.0275591
RFX5	True Negative	0.0118755
RFXANK	True Negative	0.0125284
RFXAP	True Negative	0.0214852
RGR	True Negative	0.0177246
RHAG	True Negative	0.00857348
RHO	True Negative	0.00980544
RLBP1	True Negative	0.0257117
RNASEH2A	True Negative	0.0331624
RNASEH2B	True Negative	0.0349735
RNF139	True Negative	0.0275208
RNF6	True Negative	0.0181953
ROR2	True Negative	0.00527081
RP1	True Negative	0.00851717
RP1L1	True Negative	0.0134393
RP2	True Negative	0.019417
RP9	True Negative	0.0209723
RPE65	True Negative	0.00818413
RPGR	True Negative	0.00991919
RPGRIP1	True Negative	0.00808652
RPL11	True Negative	0.0362883
RPL35A	True Negative	0.0600676
RPS10	True Negative	0.0230275
RPS17	True Negative	0.0172116
RPS19	True Negative	0.0606721
RPS24	True Negative	0.0394443
RPS26	True Negative	0.0212375
RPS7	True Negative	0.0284793
RUNX1	True Negative	0.00736051
RUNX2	True Negative	0.00735059
RXFP2	True Negative	0.00973357
RYR1	True Negative	0.102862
RYR2	True Negative	0.458218
SAG	True Negative	0.00875836
SAMHD1	True Negative	0.0160813
SBF2	True Negative	0.189647
SCARB2	True Negative	0.0763982
SCN1B	True Negative	0.0575874
SCN3B	True Negative	0.117486
SCN4B	True Negative	0.0157966
SCN5A	True Negative	0.0084642
SCNN1B	True Negative	0.00955471
SCNN1G	True Negative	0.0108836
SCO2	True Negative	0.01008
SDC3	True Negative	0.148553
SDCCAG8	True Negative	0.0219055
SDHA	True Negative	0.0338347
SDHB	True Negative	0.00986234
SDHC	True Negative	0.0150499
SEC23B	True Negative	0.0424591
SEMA4A	True Negative	0.0242767
SEPN1	True Negative	0.238922
SERPINA1	True Negative	0.009676
SERPINB6	True Negative	0.0110225
SERPING1	True Negative	0.0210535
SETX	True Negative	0.136844
SFTPA1	True Negative	0.00959426
SFTPA2	True Negative	0.00603004
SGCA	True Negative	0.00493311
SGCB	True Negative	0.063901
SGCD	True Negative	0.0127677
SGCG	True Negative	0.0186962
SH2B3	True Negative	0.0257788
SH3BP2	True Negative	0.0727038
SHH	True Negative	0.0132766
SIM1	True Negative	0.0135878
SIX1	True Negative	0.00507613
SIX3	True Negative	0.0439276
SIX5	True Negative	0.0093349
SLC11A2	True Negative	0.0215462
SLC12A1	True Negative	0.0083402
SLC12A3	True Negative	0.0102776
SLC16A1	True Negative	0.0151714
SLC16A2	True Negative	0.0870347
SLC22A4	True Negative	0.0178712
SLC22A5	True Negative	0.0109898
SLC25A22	True Negative	0.0467021
SLC25A38	True Negative	0.0235931
SLC25A4	True Negative	0.0257169
SLC2A4	True Negative	0.00521369
SLC33A1	True Negative	0.0256164
SLC34A1	True Negative	0.0117236
SLC3A1	True Negative	0.118458
SLC40A1	True Negative	0.016796
SLC45A2	True Negative	0.00911524
SLC5A5	True Negative	0.00898485
SLC6A19	True Negative	0.010674
SLC7A9	True Negative	0.00602944
SMAD9	True Negative	0.0190538
SMARCB1	True Negative	0.247711
SMN1	True Negative	0.00727719
SMN2	True Negative	0.0098261
SMPD1	True Negative	0.0251943
SNAI2	True Negative	0.0102746
SNCA	True Negative	0.0242436
SNCB	True Negative	0.0240903
SNRNP200	True Negative	0.515794
SNTA1	True Negative	0.027866
SOD1	True Negative	0.0309283
SOS1	True Negative	0.228231
SOX10	True Negative	0.045483
SOX2	True Negative	0.177611
SOX9	True Negative	0.156051
SPG20	True Negative	0.0142294
SPG7	True Negative	0.0831656
SPINK5	True Negative	0.0097831
SPTA1	True Negative	0.0121162
SPTAN1	True Negative	0.204832
SPTBN2	True Negative	0.791772
SPTLC1	True Negative	0.0121412
SPTLC2	True Negative	0.0131528
SQSTM1	True Negative	0.0191494
SRD5A3	True Negative	0.013649
SRY	True Negative	0.00485455
STAT3	True Negative	0.186837
STIL	True Negative	0.00734064
STK11	True Negative	0.0675522
STOX1	True Negative	0.0438821
STX11	True Negative	0.00746271
STX16	True Negative	0.0157423
STXBP2	True Negative	0.00902479
SUFU	True Negative	0.0827275
SUMF1	True Negative	0.0478504
SURF1	True Negative	0.0429662
SYNE2	True Negative	0.258394
TAP1	True Negative	0.0310461
TAP2	True Negative	0.030636
TARDBP	True Negative	0.0926124
TAT	True Negative	0.00538738
TAZ	True Negative	0.0579371
TBP	True Negative	0.00992586
TBX20	True Negative	0.0120046
TCAP	True Negative	0.0122469
TCOF1	True Negative	0.0730468
TDP1	True Negative	0.0175798
TF	True Negative	0.0534301
TFAP2A	True Negative	0.0121318
TFR2	True Negative	0.0403824
TGFB3	True Negative	0.0195476
TGFBR1	True Negative	0.0523866
TGFBR2	True Negative	0.0105788
TGIF1	True Negative	0.0066139
TGM1	True Negative	0.00666843
THPO	True Negative	0.0342133
THRB	True Negative	0.0680231
TLL1	True Negative	0.0160612
TLR2	True Negative	0.00663734
TLR4	True Negative	0.0188901
TMEM43	True Negative	0.0225802
TMEM67	True Negative	0.0129
TMPRSS3	True Negative	0.00601309
TMPRSS6	True Negative	0.00814493
TNFRSF11A	True Negative	0.0119851
TNFRSF13B	True Negative	0.0116381
TNFRSF13C	True Negative	0.00692104
TNFSF11	True Negative	0.00747642
TNNC1	True Negative	0.00564552
TNNI2	True Negative	0.0074032
TNNI3	True Negative	0.0117535
TNNT2	True Negative	0.0102799
TNNT3	True Negative	0.00789527
TNXB	True Negative	0.00671592
TOPORS	True Negative	0.0319177
TP63	True Negative	0.00767205
TPM1	True Negative	0.0431242
TPM2	True Negative	0.0189484
TPO	True Negative	0.0050084
TPP1	True Negative	0.0489932
TREX1	True Negative	0.0208994
TRIM24	True Negative	0.529486
TRIM33	True Negative	0.709913
TRIM37	True Negative	0.0951165
TRIOBP	True Negative	0.0966626
TRIP11	True Negative	0.182003
TRPS1	True Negative	0.0502587
TRPV4	True Negative	0.00658869
TSG101	True Negative	0.0616945
TTBK2	True Negative	0.331018
TTC8	True Negative	0.0205631
TTR	True Negative	0.0317762
TUBA1A	True Negative	0.0875409
TULP1	True Negative	0.00569906
TWIST1	True Negative	0.0129595
TYRP1	True Negative	0.0333629
UBR1	True Negative	0.0838224
UCHL1	True Negative	0.039671
UCP1	True Negative	0.00654045
UCP3	True Negative	0.00947231
UMOD	True Negative	0.0158752
UNC13D	True Negative	0.00592427
UPK3A	True Negative	0.00744551
UROD	True Negative	0.0236581
UROS	True Negative	0.0135442
USH1C	True Negative	0.0135027
USH1G	True Negative	0.0106344
USH2A	True Negative	0.0220349
USP9Y	True Negative	0.190189
VAPB	True Negative	0.0143759
VCL	True Negative	0.0185746
VHL	True Negative	0.0760192
VSX2	True Negative	0.0117552
VWF	True Negative	0.0364896
WAS	True Negative	0.00793313
WDR35	True Negative	0.0310485
WDR36	True Negative	0.0322079
WHSC1L1	True Negative	0.81829
WNK1	True Negative	0.689028
WRN	True Negative	0.0141236
WT1	True Negative	0.0059888
WWOX	True Negative	0.0256994
XPA	True Negative	0.0307188
XPC	True Negative	0.0121624
XRCC3	True Negative	0.0111046
XYLT2	True Negative	0.0260563
YARS	True Negative	0.0250523
ZEB1	True Negative	0.0436834
ZFHX3	True Negative	0.0979828
ZFPM2	True Negative	0.623329
ZIC2	True Negative	0.189235
ZIC3	True Negative	0.0260327
ZNF592	True Negative	0.0361643
NBEA	Testing genes	0.967985
ZYG11B	Testing genes	0.951097
HERC1	Testing genes	0.935992
HECTD1	Testing genes	0.929386
ATRX	Testing genes	0.928783
CELSR3	Testing genes	0.922276
CAND1	Testing genes	0.920782
XPO7	Testing genes	0.919292
SMG1	Testing genes	0.918446
MYCBP2	Testing genes	0.915297
ANKRD17	Testing genes	0.90336
USP9X	Testing genes	0.901631
CACNA1E	Testing genes	0.898676
ADCY1	Testing genes	0.892489
SPEN	Testing genes	0.891591
ARIH1	Testing genes	0.884193
NAV1	Testing genes	0.883732
UBE2O	Testing genes	0.879129
FBXO11	Testing genes	0.876969
PUM1	Testing genes	0.876775
MLL	Testing genes	0.87432
CNOT1	Testing genes	0.873975
HUWE1	Testing genes	0.873699
DOCK3	Testing genes	0.872378
KDM3B	Testing genes	0.869166
TCF20	Testing genes	0.869161
SCN3A	Testing genes	0.867222
ROBO2	Testing genes	0.864539
DGKD	Testing genes	0.862425
TNRC6C	Testing genes	0.861708
HIVEP2	Testing genes	0.860283
CUL4B	Testing genes	0.857274
GRIA1	Testing genes	0.855236
BPTF	Testing genes	0.848189
ACVR1B	Testing genes	0.847156
REV3L	Testing genes	0.845686
NPEPPS	Testing genes	0.844385
KIF2A	Testing genes	0.844048
PLXNA1	Testing genes	0.843578
RB1CC1	Testing genes	0.841585
FRY	Testing genes	0.840625
KIAA1549	Testing genes	0.840077
SLIT1	Testing genes	0.839995
HMGCR	Testing genes	0.83571
KDM4B	Testing genes	0.834543
AKT3	Testing genes	0.833955
PLXNA4	Testing genes	0.833271
BAZ1B	Testing genes	0.83282
MACF1	Testing genes	0.83172
XPR1	Testing genes	0.83067
TMEM63B	Testing genes	0.830117
ZMYM4	Testing genes	0.829932
PLK2	Testing genes	0.827313
ACACA	Testing genes	0.826582
NEURL4	Testing genes	0.826263
MAST1	Testing genes	0.824204
BAI3	Testing genes	0.823083
ARID1A	Testing genes	0.82104
SCN8A	Testing genes	0.819865
GRIK3	Testing genes	0.818595
ZRANB1	Testing genes	0.817941
PTPRD	Testing genes	0.817864
IGSF3	Testing genes	0.815298
HIVEP1	Testing genes	0.815233
GATAD2B	Testing genes	0.813212
CMIP	Testing genes	0.811217
IPO7	Testing genes	0.80915
ANK3	Testing genes	0.807032
TANC2	Testing genes	0.804699
SMARCA1	Testing genes	0.802264
CCDC88A	Testing genes	0.801892
ASXL3	Testing genes	0.800971
KDM5C	Testing genes	0.800843
SON	Testing genes	0.799849
KCNQ2	Testing genes	0.796651
LPHN3	Testing genes	0.796326
DSCAML1	Testing genes	0.79434
KIF21B	Testing genes	0.791956
TET3	Testing genes	0.791387
CHD5	Testing genes	0.791346
ZNF462	Testing genes	0.791216
APC2	Testing genes	0.790426
KDM4A	Testing genes	0.790193
SUPT16H	Testing genes	0.78754
ZMIZ1	Testing genes	0.786628
ANKRD12	Testing genes	0.785554
PAK7	Testing genes	0.785044
ADD2	Testing genes	0.784007
UBR4	Testing genes	0.782767
HIRA	Testing genes	0.780846
SATB2	Testing genes	0.78073
DCHS1	Testing genes	0.779706
ZMYM3	Testing genes	0.778954
GRIA2	Testing genes	0.778777
OGT	Testing genes	0.777991
PLXNA3	Testing genes	0.776017
YLPM1	Testing genes	0.775538
DIP2C	Testing genes	0.772967
CUX2	Testing genes	0.772595
CELF5	Testing genes	0.771769
TMEM57	Testing genes	0.771691
PLXNA2	Testing genes	0.764362
FAT3	Testing genes	0.763743
MTMR4	Testing genes	0.763693
SYNCRIP	Testing genes	0.763332
UNC13A	Testing genes	0.763176
PCLO	Testing genes	0.762976
SETBP1	Testing genes	0.759966
CELF2	Testing genes	0.759768
ARHGAP35	Testing genes	0.75826
VCAN	Testing genes	0.757244
DOT1L	Testing genes	0.756377
ZNF609	Testing genes	0.755136
JAKMIP2	Testing genes	0.754675
RRM1	Testing genes	0.753858
SERBP1	Testing genes	0.751333
DLG5	Testing genes	0.751154
FBXW7	Testing genes	0.750689
GABBR2	Testing genes	0.747833
RALGPS1	Testing genes	0.747821
CREBBP	Testing genes	0.747773
PPFIA2	Testing genes	0.747523
NOL4	Testing genes	0.747232
HECW1	Testing genes	0.746127
ZFR	Testing genes	0.741119
EHBP1	Testing genes	0.740723
2019-03-06	Testing genes	0.739324
ZMYND11	Testing genes	0.739134
ARHGAP21	Testing genes	0.736729
UBAP2L	Testing genes	0.736608
CAMSAP3	Testing genes	0.732727
AP1G1	Testing genes	0.73263
JMJD1C	Testing genes	0.73101
TULP4	Testing genes	0.730702
GTF3C1	Testing genes	0.729251
SMG7	Testing genes	0.728266
ATRN	Testing genes	0.728129
CTCF	Testing genes	0.727031
CACNA1B	Testing genes	0.726835
RUNX1T1	Testing genes	0.725002
FAM135B	Testing genes	0.72398
RNF38	Testing genes	0.723927
LARP1	Testing genes	0.723837
STAG2	Testing genes	0.722773
KIAA1109	Testing genes	0.722514
SIN3B	Testing genes	0.720699
AFF4	Testing genes	0.719623
TOP1	Testing genes	0.719219
CELSR2	Testing genes	0.718765
CLASP1	Testing genes	0.718564
STRBP	Testing genes	0.716149
EVI5L	Testing genes	0.715714
ZMYND8	Testing genes	0.71548
PBRM1	Testing genes	0.714654
STT3B	Testing genes	0.71448
PLCL2	Testing genes	0.712085
PPP1R10	Testing genes	0.711841
UBTF	Testing genes	0.707186
CHERP	Testing genes	0.705284
USP34	Testing genes	0.704343
ACIN1	Testing genes	0.70425
YTHDC1	Testing genes	0.700491
SRCAP	Testing genes	0.698365
SETD2	Testing genes	0.698346
NAV2	Testing genes	0.697739
RBM25	Testing genes	0.697417
ZNF236	Testing genes	0.695891
UNC79	Testing genes	0.695243
SMC3	Testing genes	0.695216
XPO6	Testing genes	0.694972
ZFC3H1	Testing genes	0.693612
NEDD4L	Testing genes	0.693302
RBM15B	Testing genes	0.692386
CPEB4	Testing genes	0.687838
PRRC2C	Testing genes	0.687582
SNX27	Testing genes	0.687285
APC	Testing genes	0.685959
TP53BP1	Testing genes	0.684493
PRKCE	Testing genes	0.684336
DCLK1	Testing genes	0.683582
EP400	Testing genes	0.683163
KLHDC10	Testing genes	0.682989
SHANK1	Testing genes	0.682842
CTNNA2	Testing genes	0.682761
CEP350	Testing genes	0.681907
CPSF6	Testing genes	0.681578
EPC2	Testing genes	0.680497
MYO5A	Testing genes	0.679361
DPYSL5	Testing genes	0.679094
MAP4K4	Testing genes	0.678944
GRM3	Testing genes	0.676947
CHD6	Testing genes	0.675896
DAAM1	Testing genes	0.675873
ZC3H13	Testing genes	0.674948
TRRAP	Testing genes	0.673953
WDR26	Testing genes	0.665447
WHSC1	Testing genes	0.661185
FAT4	Testing genes	0.659597
MTSS1	Testing genes	0.658675
NCOA1	Testing genes	0.657895
LRP1B	Testing genes	0.657358
EDC4	Testing genes	0.655797
PHIP	Testing genes	0.653371
BRWD3	Testing genes	0.65307
TAOK1	Testing genes	0.652911
MICAL3	Testing genes	0.651049
CSNK2A1	Testing genes	0.650636
RNF40	Testing genes	0.649962
CACNA2D1	Testing genes	0.649558
CS	Testing genes	0.649072
ZCCHC11	Testing genes	0.648032
RABGAP1	Testing genes	0.646804
CAMSAP2	Testing genes	0.64678
ZNF608	Testing genes	0.644754
ARHGEF2	Testing genes	0.643548
FUBP1	Testing genes	0.643067
SRPK2	Testing genes	0.641281
NAV3	Testing genes	0.641016
BRD4	Testing genes	0.640319
MYO16	Testing genes	0.639189
ATP2B1	Testing genes	0.638355
BAI2	Testing genes	0.637514
DNMT1	Testing genes	0.637102
USP24	Testing genes	0.636801
DHX15	Testing genes	0.634817
HCFC1	Testing genes	0.633881
WBP11	Testing genes	0.632838
TM9SF3	Testing genes	0.631927
BIRC6	Testing genes	0.631711
ZZEF1	Testing genes	0.631044
EPHB1	Testing genes	0.63064
RAD54L2	Testing genes	0.62946
CDC42BPB	Testing genes	0.628124
CASK	Testing genes	0.626949
TM9SF2	Testing genes	0.626286
EIF4G3	Testing genes	0.626214
LPHN2	Testing genes	0.625609
XPO1	Testing genes	0.624872
CACNA1G	Testing genes	0.624489
PPFIA3	Testing genes	0.622857
EPHB2	Testing genes	0.621746
AFF3	Testing genes	0.621283
DDX6	Testing genes	0.619462
PUM2	Testing genes	0.619259
ZER1	Testing genes	0.616971
DHX30	Testing genes	0.615976
BSN	Testing genes	0.615299
QRICH1	Testing genes	0.615259
GON4L	Testing genes	0.614158
FBXW11	Testing genes	0.614028
IRGQ	Testing genes	0.612485
GSK3B	Testing genes	0.61045
HNRNPR	Testing genes	0.61029
TNRC6A	Testing genes	0.608979
CELF1	Testing genes	0.608915
MGAT5	Testing genes	0.608863
AFF2	Testing genes	0.606409
CUL2	Testing genes	0.605973
KHSRP	Testing genes	0.603923
GNL1	Testing genes	0.603727
FRMD4A	Testing genes	0.602907
RTF1	Testing genes	0.60091
PLXNC1	Testing genes	0.600488
PABPC1	Testing genes	0.600316
ANO8	Testing genes	0.600107
INPP4A	Testing genes	0.598677
MARK4	Testing genes	0.596611
SPAG9	Testing genes	0.594991
WNK2	Testing genes	0.594455
SCAF1	Testing genes	0.594153
SDK1	Testing genes	0.592226
C11orf30	Testing genes	0.591996
EFTUD2	Testing genes	0.591688
WDTC1	Testing genes	0.591626
GRIA3	Testing genes	0.589701
PTPRT	Testing genes	0.589163
MAPKBP1	Testing genes	0.589067
AKAP6	Testing genes	0.588932
SRGAP1	Testing genes	0.588379
PRR12	Testing genes	0.588268
SMARCAD1	Testing genes	0.587499
CUL1	Testing genes	0.586454
CACNA2D2	Testing genes	0.585866
ZC3H7B	Testing genes	0.584026
HECW2	Testing genes	0.583175
DCC	Testing genes	0.582656
SMARCA5	Testing genes	0.581951
NCOR1	Testing genes	0.581367
MLLT4	Testing genes	0.581064
ZMIZ2	Testing genes	0.580545
INO80	Testing genes	0.577592
GOLGA3	Testing genes	0.577062
FXR1	Testing genes	0.576022
POLR2B	Testing genes	0.575854
CDK19	Testing genes	0.575541
RAPGEF1	Testing genes	0.57549
KIDINS220	Testing genes	0.57484
FBXL19	Testing genes	0.574262
CUX1	Testing genes	0.573209
APBA1	Testing genes	0.572558
MGA	Testing genes	0.572367
GPATCH8	Testing genes	0.572049
MYO9B	Testing genes	0.571987
MEGF8	Testing genes	0.571559
TRIM46	Testing genes	0.571126
PTBP2	Testing genes	0.569488
PSPC1	Testing genes	0.566756
OSBP	Testing genes	0.565021
ZEB2	Testing genes	0.564963
GRM5	Testing genes	0.562521
DOCK9	Testing genes	0.56246
FNBP4	Testing genes	0.562378
GFPT1	Testing genes	0.562094
RASA1	Testing genes	0.561612
BCL11B	Testing genes	0.557839
CARM1	Testing genes	0.556306
PSMD1	Testing genes	0.555954
RSPRY1	Testing genes	0.555849
NEO1	Testing genes	0.55527
UBN2	Testing genes	0.555086
EIF4B	Testing genes	0.554766
EPHA4	Testing genes	0.554327
TLE4	Testing genes	0.554215
NDST1	Testing genes	0.553627
NCOA6	Testing genes	0.553565
TNPO3	Testing genes	0.551677
TM9SF4	Testing genes	0.551418
AUTS2	Testing genes	0.550168
SF3B3	Testing genes	0.549524
WDR48	Testing genes	0.54931
PRKCB	Testing genes	0.548842
R3HDM2	Testing genes	0.547996
SIPA1L3	Testing genes	0.547596
ATAD2B	Testing genes	0.54749
PCDH10	Testing genes	0.546908
USP47	Testing genes	0.5469
SUPT6H	Testing genes	0.546618
NNT	Testing genes	0.546292
CLCN3	Testing genes	0.545699
PPRC1	Testing genes	0.545588
CIC	Testing genes	0.545587
SAP130	Testing genes	0.545466
YTHDC2	Testing genes	0.543531
BCL9L	Testing genes	0.543436
DLGAP4	Testing genes	0.541076
PPM1E	Testing genes	0.540638
NR4A2	Testing genes	0.540468
PPP2R5E	Testing genes	0.539684
CLCN4	Testing genes	0.539036
SNRK	Testing genes	0.535689
NRBP1	Testing genes	0.535456
SEMA4C	Testing genes	0.535401
DDX23	Testing genes	0.534666
LENG8	Testing genes	0.53462
CXXC1	Testing genes	0.534027
ELMO1	Testing genes	0.533887
CAMKV	Testing genes	0.533871
GRIK5	Testing genes	0.532092
PCDH17	Testing genes	0.531738
GTPBP1	Testing genes	0.531429
TNRC18	Testing genes	0.530782
KIAA0368	Testing genes	0.53057
GPHN	Testing genes	0.52956
NRXN2	Testing genes	0.529339
LPHN1	Testing genes	0.528926
MED13	Testing genes	0.528123
SCAI	Testing genes	0.527919
RANBP9	Testing genes	0.527119
ANK1	Testing genes	0.527
RBM39	Testing genes	0.526138
CAMTA1	Testing genes	0.526134
AGAP2	Testing genes	0.526033
KLHL2	Testing genes	0.525774
RUSC1	Testing genes	0.524963
ASTN1	Testing genes	0.523981
FRAS1	Testing genes	0.52303
NCDN	Testing genes	0.522765
ABR	Testing genes	0.522757
CSK	Testing genes	0.522454
DDX42	Testing genes	0.521614
DUSP8	Testing genes	0.519563
CLASP2	Testing genes	0.516263
NCBP1	Testing genes	0.516123
KDM2A	Testing genes	0.513606
PLXNB2	Testing genes	0.513467
ZNF292	Testing genes	0.513239
PCIF1	Testing genes	0.512985
HDLBP	Testing genes	0.512946
GPRIN1	Testing genes	0.512596
DEPDC5	Testing genes	0.512271
PARP6	Testing genes	0.511447
THSD7A	Testing genes	0.510787
ZNF638	Testing genes	0.510361
SORCS1	Testing genes	0.510351
RFX7	Testing genes	0.51021
SMARCC2	Testing genes	0.510053
KAT6A	Testing genes	0.509986
RBM5	Testing genes	0.509367
DMXL2	Testing genes	0.508879
JARID2	Testing genes	0.50868
DROSHA	Testing genes	0.508542
NRXN3	Testing genes	0.508356
SLC23A2	Testing genes	0.507155
MDGA1	Testing genes	0.506474
IPO5	Testing genes	0.506204
DAZAP1	Testing genes	0.505137
KIAA2018	Testing genes	0.504975
ANKRD13B	Testing genes	0.503404
DLG3	Testing genes	0.502492
PRDM2	Testing genes	0.50033
RC3H2	Testing genes	0.499708
FZR1	Testing genes	0.499617
SEMA3F	Testing genes	0.499274
YEATS2	Testing genes	0.498209
U2SURP	Testing genes	0.497171
DLGAP1	Testing genes	0.497015
TNKS	Testing genes	0.494249
HS6ST1	Testing genes	0.494061
MEF2C	Testing genes	0.491888
IVNS1ABP	Testing genes	0.491707
RUSC2	Testing genes	0.491595
UBA2	Testing genes	0.49152
SF3B1	Testing genes	0.491328
ATXN2L	Testing genes	0.491059
MORC2	Testing genes	0.490929
MED12L	Testing genes	0.490741
KAT6B	Testing genes	0.48983
DDX46	Testing genes	0.489736
AP3B2	Testing genes	0.489242
PTPRZ1	Testing genes	0.488982
SOX5	Testing genes	0.488664
SND1	Testing genes	0.488584
LRRC7	Testing genes	0.487489
MYH10	Testing genes	0.48608
DGKI	Testing genes	0.483876
GLG1	Testing genes	0.483808
CACNA1D	Testing genes	0.483487
KDM1A	Testing genes	0.483265
GNAL	Testing genes	0.483173
NFIA	Testing genes	0.483044
AGAP3	Testing genes	0.482749
L1CAM	Testing genes	0.482541
APPBP2	Testing genes	0.481939
DST	Testing genes	0.481117
BAZ2A	Testing genes	0.480489
NLGN2	Testing genes	0.48001
DHX9	Testing genes	0.47768
THRAP3	Testing genes	0.47732
SRCIN1	Testing genes	0.475526
TAOK2	Testing genes	0.474984
TNIK	Testing genes	0.474523
PPP3CB	Testing genes	0.473192
TMEM131	Testing genes	0.472474
GBF1	Testing genes	0.470249
STRN4	Testing genes	0.46992
KCNQ5	Testing genes	0.46949
ARHGEF11	Testing genes	0.469058
BRD1	Testing genes	0.46898
TCERG1	Testing genes	0.467734
ZNF407	Testing genes	0.467279
NLK	Testing genes	0.466981
KALRN	Testing genes	0.466111
MDN1	Testing genes	0.46586
MATR3	Testing genes	0.46523
ADAMTS10	Testing genes	0.464635
ANKRD52	Testing genes	0.464378
DPF1	Testing genes	0.463333
SOCS7	Testing genes	0.463017
KIAA0430	Testing genes	0.463017
PHC3	Testing genes	0.462363
AGAP1	Testing genes	0.462078
DDB1	Testing genes	0.461764
SETD1A	Testing genes	0.461195
SMC1A	Testing genes	0.461155
TESK1	Testing genes	0.461154
MYT1	Testing genes	0.459355
SBNO1	Testing genes	0.459144
LRP1	Testing genes	0.458775
TNPO2	Testing genes	0.457583
PPP4R1	Testing genes	0.455786
ARID2	Testing genes	0.455157
RBM33	Testing genes	0.454649
LRRC16B	Testing genes	0.454248
NELL2	Testing genes	0.45394
C12orf51	Testing genes	0.453932
RXRB	Testing genes	0.453642
SFPQ	Testing genes	0.453509
SOX11	Testing genes	0.453335
SCUBE3	Testing genes	0.453333
SBK1	Testing genes	0.451605
ZNF445	Testing genes	0.451563
PCDH19	Testing genes	0.449356
RANBP3	Testing genes	0.448957
SCUBE1	Testing genes	0.44771
XPO4	Testing genes	0.444965
NFIB	Testing genes	0.444667
SSRP1	Testing genes	0.444365
TNKS2	Testing genes	0.443947
ZC3H4	Testing genes	0.442821
PI4KB	Testing genes	0.442715
SMARCD1	Testing genes	0.442202
PAPOLA	Testing genes	0.441944
ZNF521	Testing genes	0.440689
ZFHX4	Testing genes	0.43991
GSPT1	Testing genes	0.439043
RAF1	Testing genes	0.438534
NCOA5	Testing genes	0.438218
NOVA2	Testing genes	0.436895
ATP2B2	Testing genes	0.436723
TRIM67	Testing genes	0.436463
FBXO21	Testing genes	0.435386
CDC5L	Testing genes	0.434843
PTPRS	Testing genes	0.434122
PHF12	Testing genes	0.433973
CAMSAP1	Testing genes	0.433966
CYFIP2	Testing genes	0.433957
HDAC2	Testing genes	0.433121
CSMD3	Testing genes	0.432936
SLC7A5	Testing genes	0.432881
STAG1	Testing genes	0.432128
SCAF8	Testing genes	0.431869
TOMM70A	Testing genes	0.431704
CKAP5	Testing genes	0.431648
WDR7	Testing genes	0.431594
BACH2	Testing genes	0.430692
B4GALNT4	Testing genes	0.429693
WNK3	Testing genes	0.42788
CBFA2T2	Testing genes	0.427408
FHOD3	Testing genes	0.427373
CNKSR2	Testing genes	0.426747
ABCA2	Testing genes	0.425889
COPS2	Testing genes	0.425553
SLC12A5	Testing genes	0.425295
CORO1C	Testing genes	0.424976
POLR2A	Testing genes	0.42365
PI4KA	Testing genes	0.42303
RBPJ	Testing genes	0.421991
PREX1	Testing genes	0.42193
CASKIN1	Testing genes	0.42172
CSE1L	Testing genes	0.420898
UBR5	Testing genes	0.420409
CDC42BPA	Testing genes	0.420231
ROBO1	Testing genes	0.418691
MARK1	Testing genes	0.418396
FOXP2	Testing genes	0.417254
KIAA0232	Testing genes	0.416929
CHD9	Testing genes	0.416845
KCND2	Testing genes	0.416655
RBM10	Testing genes	0.414494
DCAF5	Testing genes	0.414182
CSNK2A1P	Testing genes	0.414081
GRIK2	Testing genes	0.41405
SRRM1	Testing genes	0.412839
BRD3	Testing genes	0.41263
BAI1	Testing genes	0.412234
TBL1XR1	Testing genes	0.411531
KBTBD6	Testing genes	0.411237
SSH2	Testing genes	0.410756
KBTBD11	Testing genes	0.410424
NUMA1	Testing genes	0.410208
SACS	Testing genes	0.409555
MLLT1	Testing genes	0.408834
IPO9	Testing genes	0.408508
SRSF11	Testing genes	0.407838
TRIM2	Testing genes	0.406658
USP33	Testing genes	0.406619
CLIP2	Testing genes	0.406136
GRID2	Testing genes	0.405966
THBS1	Testing genes	0.405589
SLC17A7	Testing genes	0.405221
PTPRF	Testing genes	0.405145
ZCCHC6	Testing genes	0.404896
MTA2	Testing genes	0.40476
SLC12A6	Testing genes	0.404388
KCNA6	Testing genes	0.404093
API5	Testing genes	0.403954
DLGAP3	Testing genes	0.403926
DDX26B	Testing genes	0.4039
C11orf41	Testing genes	0.403652
PRPF4B	Testing genes	0.402882
DENND4B	Testing genes	0.402826
CHD1	Testing genes	0.401843
MLL5	Testing genes	0.401746
CNTN1	Testing genes	0.401215
ACTL6B	Testing genes	0.400714
ZCCHC14	Testing genes	0.400491
EIF3D	Testing genes	0.400388
CHD3	Testing genes	0.399812
DNM1	Testing genes	0.399769
GSK3A	Testing genes	0.398733
ANKHD1-EIF4EBP3	Testing genes	0.398535
KPNB1	Testing genes	0.398326
PTPRO	Testing genes	0.396998
HNRNPH1	Testing genes	0.396259
DIDO1	Testing genes	0.396201
RYR3	Testing genes	0.395729
FGD1	Testing genes	0.394489
CHL1	Testing genes	0.394212
SSBP3	Testing genes	0.394065
CSNK1E	Testing genes	0.393583
TLE3	Testing genes	0.392784
CTR9	Testing genes	0.392133
RAD21	Testing genes	0.391939
NUP153	Testing genes	0.39065
SYMPK	Testing genes	0.390293
SOBP	Testing genes	0.3899
KIF3A	Testing genes	0.389832
FEM1B	Testing genes	0.388706
DENND5B	Testing genes	0.388456
AKAP13	Testing genes	0.387908
ACTR3	Testing genes	0.387696
ARHGAP33	Testing genes	0.387132
VPS35	Testing genes	0.386656
B4GALT5	Testing genes	0.386608
FRYL	Testing genes	0.386382
PLEKHA5	Testing genes	0.385689
SAFB	Testing genes	0.385402
KIAA1468	Testing genes	0.385267
CACNA1I	Testing genes	0.385023
SRRT	Testing genes	0.38499
RUVBL2	Testing genes	0.384732
SOX4	Testing genes	0.383386
USP19	Testing genes	0.383103
EIF4A1	Testing genes	0.382979
PTPN23	Testing genes	0.382537
RNF20	Testing genes	0.381892
DPYSL3	Testing genes	0.38155
SRGAP3	Testing genes	0.380943
BRSK1	Testing genes	0.379677
MYO18A	Testing genes	0.378647
TPR	Testing genes	0.378593
ACSL4	Testing genes	0.37857
INTS1	Testing genes	0.378242
GOLGB1	Testing genes	0.377909
EPHA7	Testing genes	0.377505
IRF2BPL	Testing genes	0.377179
SMARCA4	Testing genes	0.376904
EIF4A3	Testing genes	0.374148
BAZ1A	Testing genes	0.373931
DCX	Testing genes	0.373459
PREP	Testing genes	0.373203
FCHSD2	Testing genes	0.372099
ANKHD1	Testing genes	0.371897
MGAT3	Testing genes	0.371356
GRIN2D	Testing genes	0.369486
ZC3H7A	Testing genes	0.369377
SLC4A8	Testing genes	0.36905
PTPRM	Testing genes	0.367785
LINGO1	Testing genes	0.366658
RALGAPA1	Testing genes	0.366084
TNPO1	Testing genes	0.365225
AGRN	Testing genes	0.364759
PCDHAC2	Testing genes	0.364721
AHCTF1	Testing genes	0.364453
ROCK2	Testing genes	0.364224
AGTPBP1	Testing genes	0.363476
KIF3B	Testing genes	0.362495
ACCN2	Testing genes	0.36192
FBN1	Testing genes	0.361343
DGCR8	Testing genes	0.361037
ETV5	Testing genes	0.360612
SEC24C	Testing genes	0.360453
HELZ	Testing genes	0.360116
PDE10A	Testing genes	0.359517
EIF3A	Testing genes	0.359433
MTA1	Testing genes	0.358902
TIAL1	Testing genes	0.358535
DAPK1	Testing genes	0.356925
KCNH7	Testing genes	0.356214
KIF26B	Testing genes	0.355135
TCEB3	Testing genes	0.355098
DACT1	Testing genes	0.355013
LIMCH1	Testing genes	0.354871
ACLY	Testing genes	0.354753
PNISR	Testing genes	0.354728
PLCG1	Testing genes	0.354531
CAMTA2	Testing genes	0.354375
BCLAF1	Testing genes	0.354283
SESTD1	Testing genes	0.354154
PRKDC	Testing genes	0.354082
PDE2A	Testing genes	0.351699
LRP8	Testing genes	0.351651
SPTB	Testing genes	0.35141
KIAA1211	Testing genes	0.350916
SF3A1	Testing genes	0.350346
HUNK	Testing genes	0.349128
SMEK1	Testing genes	0.348806
EZH2	Testing genes	0.348638
PACS2	Testing genes	0.348125
STXBP5	Testing genes	0.347438
INTS3	Testing genes	0.34741
EML1	Testing genes	0.34658
DOPEY2	Testing genes	0.346371
DNAJC11	Testing genes	0.34603
EIF4G1	Testing genes	0.345739
PSD	Testing genes	0.345387
ATP8A2	Testing genes	0.345305
NEUROD2	Testing genes	0.345286
HECTD2	Testing genes	0.34492
OBSCN	Testing genes	0.344363
PA2G4	Testing genes	0.343605
LEO1	Testing genes	0.343407
ZNF532	Testing genes	0.343379
BRSK2	Testing genes	0.342685
MAP3K10	Testing genes	0.342237
GNAZ	Testing genes	0.341436
DAB2IP	Testing genes	0.341355
GTF2IRD1	Testing genes	0.341235
TET1	Testing genes	0.340853
RLF	Testing genes	0.340689
ILF3	Testing genes	0.33913
OPA1	Testing genes	0.338687
BCL9	Testing genes	0.338623
FYN	Testing genes	0.338361
ADCY5	Testing genes	0.338069
DYNC2H1	Testing genes	0.337729
DLG4	Testing genes	0.337573
ELAVL4	Testing genes	0.337289
CSRNP3	Testing genes	0.336577
CNOT3	Testing genes	0.335978
PCDHA7	Testing genes	0.335297
RBM6	Testing genes	0.334706
COPA	Testing genes	0.334668
SARS	Testing genes	0.334284
YME1L1	Testing genes	0.333906
VPS13D	Testing genes	0.333883
MFAP1	Testing genes	0.333073
TIAM2	Testing genes	0.332378
CSRNP2	Testing genes	0.331654
MAP3K12	Testing genes	0.331589
JPH4	Testing genes	0.329551
LMTK2	Testing genes	0.329523
CELF4	Testing genes	0.329451
ATP1A3	Testing genes	0.328913
MYEF2	Testing genes	0.328512
PPP1R9B	Testing genes	0.327626
AKAP11	Testing genes	0.32762
PCDHA13	Testing genes	0.32751
NTRK2	Testing genes	0.327161
XKR4	Testing genes	0.326353
GPC2	Testing genes	0.326191
COL4A1	Testing genes	0.326167
PDZD2	Testing genes	0.325963
KLHL9	Testing genes	0.325016
MED12	Testing genes	0.324616
PIK3R1	Testing genes	0.324439
SF1	Testing genes	0.324398
MYCN	Testing genes	0.3238
ERC1	Testing genes	0.323666
DIP2B	Testing genes	0.323251
SLC38A1	Testing genes	0.322136
FAM193A	Testing genes	0.322066
RAB11FIP4	Testing genes	0.321956
RBBP6	Testing genes	0.321428
GLYR1	Testing genes	0.321315
MAGI1	Testing genes	0.320738
HEATR5B	Testing genes	0.320591
CADM1	Testing genes	0.320435
NCOR2	Testing genes	0.320355
DMXL1	Testing genes	0.319713
DNAJC6	Testing genes	0.319459
TUBGCP6	Testing genes	0.319364
ZNF711	Testing genes	0.319215
PBX1	Testing genes	0.318398
BAZ2B	Testing genes	0.317956
PCDHA3	Testing genes	0.317336
ANKRD50	Testing genes	0.317304
KIAA1267	Testing genes	0.31713
PITPNM1	Testing genes	0.317066
OGDH	Testing genes	0.317044
SLTM	Testing genes	0.316932
VANGL2	Testing genes	0.316783
FMNL2	Testing genes	0.316482
RAPGEF2	Testing genes	0.315677
GLRA2	Testing genes	0.315334
MYO9A	Testing genes	0.315086
CAMK2G	Testing genes	0.314905
HSPA4	Testing genes	0.314551
CSNK1D	Testing genes	0.314111
ERC2	Testing genes	0.313938
MEX3B	Testing genes	0.313856
MAP6	Testing genes	0.313568
SRC	Testing genes	0.313536
PSMD11	Testing genes	0.312958
PCDHA6	Testing genes	0.312943
RPRD2	Testing genes	0.312601
GAB2	Testing genes	0.312477
RANBP2	Testing genes	0.312013
DTX1	Testing genes	0.310685
DVL3	Testing genes	0.310267
COPB1	Testing genes	0.309424
LUC7L3	Testing genes	0.309415
CDH11	Testing genes	0.308784
SF3B2	Testing genes	0.308755
ZC3H18	Testing genes	0.307966
INO80D	Testing genes	0.307891
SEC24B	Testing genes	0.307865
HCN3	Testing genes	0.307625
KIAA0922	Testing genes	0.307432
RICTOR	Testing genes	0.30728
KLHL7	Testing genes	0.305832
LRBA	Testing genes	0.305692
DOPEY1	Testing genes	0.305524
KPNA4	Testing genes	0.305211
TRERF1	Testing genes	0.304891
TTBK1	Testing genes	0.304555
ATP8A1	Testing genes	0.304287
AQR	Testing genes	0.304039
RBFOX2	Testing genes	0.303947
TBC1D9	Testing genes	0.30376
PDS5B	Testing genes	0.303583
USP5	Testing genes	0.303407
ADAR	Testing genes	0.302228
PATZ1	Testing genes	0.301757
RLIM	Testing genes	0.301582
KPNA1	Testing genes	0.301416
PSMD2	Testing genes	0.301255
DNAJC13	Testing genes	0.300915
MTOR	Testing genes	0.300633
LMTK3	Testing genes	0.300058
KCTD12	Testing genes	0.299578
ADAM10	Testing genes	0.299484
CHD4	Testing genes	0.29943
AP2A2	Testing genes	0.298504
HOOK3	Testing genes	0.297444
PAXIP1	Testing genes	0.297291
MEIS2	Testing genes	0.297259
CDH13	Testing genes	0.297073
ANKFY1	Testing genes	0.295967
CHST1	Testing genes	0.295414
BRPF1	Testing genes	0.295106
NKTR	Testing genes	0.294989
FNDC3B	Testing genes	0.294142
SRRM4	Testing genes	0.29339
TTC3	Testing genes	0.293277
KSR2	Testing genes	0.293048
PCDHA5	Testing genes	0.292812
PRRC2A	Testing genes	0.292777
CACNG4	Testing genes	0.292741
DCAF8	Testing genes	0.292628
ASAP2	Testing genes	0.292492
AP1B1	Testing genes	0.292027
RBM15	Testing genes	0.291333
EGLN1	Testing genes	0.291224
RIMS4	Testing genes	0.291007
ENC1	Testing genes	0.289927
PIK3C2B	Testing genes	0.289722
IQSEC1	Testing genes	0.289266
MLLT6	Testing genes	0.288811
MPRIP	Testing genes	0.288714
CSPG5	Testing genes	0.288709
YY1	Testing genes	0.288455
RFWD2	Testing genes	0.288127
SHOC2	Testing genes	0.287968
SLC4A4	Testing genes	0.287457
RIF1	Testing genes	0.286963
PPM1G	Testing genes	0.286262
PCDHA4	Testing genes	0.285847
RORB	Testing genes	0.285748
SEZ6	Testing genes	0.285616
SKI	Testing genes	0.285322
MEX3A	Testing genes	0.285043
ADRBK1	Testing genes	0.284716
GABBR1	Testing genes	0.283561
NFAT5	Testing genes	0.28314
SHPRH	Testing genes	0.282293
EHMT2	Testing genes	0.28223
PCDHA8	Testing genes	0.282131
CHRNB2	Testing genes	0.280782
PCDHA2	Testing genes	0.279964
KLHL1	Testing genes	0.279821
BTAF1	Testing genes	0.278866
FEZF2	Testing genes	0.27858
CAPRIN1	Testing genes	0.278209
CCAR1	Testing genes	0.27805
KIAA0182	Testing genes	0.277482
CAD	Testing genes	0.277249
SEC61A1	Testing genes	0.277125
USP32	Testing genes	0.276935
RC3H1	Testing genes	0.276733
SNW1	Testing genes	0.276101
USP11	Testing genes	0.275657
SEMA6B	Testing genes	0.275516
UBR3	Testing genes	0.275223
SEMA3A	Testing genes	0.274304
UPF1	Testing genes	0.273859
KIF1A	Testing genes	0.273422
SMCHD1	Testing genes	0.273384
KCTD3	Testing genes	0.27332
HNRNPU	Testing genes	0.27328
RNF145	Testing genes	0.272992
PCDHA1	Testing genes	0.272979
ATP9A	Testing genes	0.272687
PCDHA12	Testing genes	0.272276
SMG6	Testing genes	0.27185
IGSF9B	Testing genes	0.271671
ARFGEF1	Testing genes	0.271557
WDR47	Testing genes	0.271113
TPP2	Testing genes	0.271092
TRAF7	Testing genes	0.270647
PLEC	Testing genes	0.270102
FOXJ3	Testing genes	0.270093
CORO1A	Testing genes	0.26972
COL12A1	Testing genes	0.269706
SAFB2	Testing genes	0.269693
ZBED4	Testing genes	0.269562
ZNF362	Testing genes	0.269313
XRN2	Testing genes	0.269005
PITPNM2	Testing genes	0.269004
ATP6V0A1	Testing genes	0.268869
PHF1	Testing genes	0.268826
GLS	Testing genes	0.268753
ACTR2	Testing genes	0.268335
GCN1L1	Testing genes	0.267094
[truncated: 16,167 more rows]
